# Supplementary material for: Web-based ecological evidence entry form enables consistent, accessible extraction and visualization for synthesis applications
Source: Conserv Sci Pract. Author manuscript; Available in PMC 2026 Jan 23. (PMC11960734; doi:10.1111/csp2.13278)
Supplement: Supplement4 [file NIHMS2058004-supplement-Supplement4.xlsx]

## Sheet: READ ME
Supplemental Information S3. Fields and terms in the ecological evidence form of the Health Assessment Workspace Collaborative (HAWC) website.
The purpose of these spreadsheets is to catalogue all of the fields, field descriptions, and term pick lists that are found in the HAWC ecological evidence form.
Fields and descriptions tab- This tab contains all of the fields, field formats, and field descriptions.
Term pick lists tab- This tab contains all of the term pick lists, with the exception of the terms for the cause and effect fields.
Cause and effect term pick list- This tab contains all of the terms for the cause and effect fields.
Cause and effect term summary- This tab contains only Level 1, 2, and 3 of the terms for the cause and effect fields, so readers can more easily see their structure.

## Sheet: Fields and descriptions
Form section	Field	Format	Help text description
Study Design	Name	Free text	Name to refer to this study design
Study Design	Design	Pick list of terms	Select study design
Study Design	Study setting	Pick list of terms	Select the setting in which evidence was generated
Study Design	Countries	Pick list of terms	Select one or more countries
Study Design	States	Pick list of terms	Select one or more states, if applicable
Study Design	Ecoregions	Pick list of terms	Select one or more Level III Ecoregions, if known
Study Design	Habitats	Pick list of terms	Select one or more IUCN Global Ecosystems to which the evidence applies
Study Design	Habitats as reported	Free text	Copy and paste exact phrase up to 1-2 sentences from article. If not stated in the article, leave blank.
Study Design	Climates	Pick list of terms	Select one or more Koppen climate classifications to which the evidence applies
Study Design	Climates as reported	Free text	Copy and paste exact phrase up to 1-2 sentences from article. If not stated in the article, leave blank.
Study Design	Comments	Free text	Additional information not described in other fields
Cause	Name	Free text	Name to refer to this cause, commonly used in visualizations
Cause	Term	Pick list of terms	Begin typing or scroll to find the most detailed controlled vocabulary term possible; view entire term list in a new tab by clicking the help text link
Cause	Biological organization	Pick list of terms	Level of biological organization associated with the cause, if applicable
Cause	Species	Free text	One or more species names, if applicable; using Common name (Latin binomial)
Cause	Level	Free text	Describe the treatment/exposure/dose level or range of levels of the cause measure
Cause	Level (numeric)	Number	Specific numeric value of treatment/exposure/dose level, if applicable
Cause	Level units	Free text	Units associated with the treatment/exposure/dose level, if applicable
Cause	Duration	Free text	Describe the duration or range of durations of the treatment/exposure
Cause	Duration (numeric)	Number	Specific numeric value of duration of treatment/exposure/dose level, if applicable
Cause	Duration units	Free text	Units associated with the duration, if applicable
Cause	Exposure metric	Free text	Describe any reported exposure metrics (e.g., AOT40, kg/ha/yr)
Cause	Exposure metric (numeric)	Number	Specific numeric value of exposure metric reported, if applicable
Cause	Exposure metric units	Free text	Units associated with the exposure metric
Cause	Cause (as reported)	Free text	Copy and paste exact phrase up to 1-2 sentences from article. This may be useful for future machine-learning applications.
Cause	Comments	Free text	Additional information not previously described
Effect	Name	Free text	Name to refer to this effect/response, commonly used in visualizations
Effect	Term	Pick list of terms	Begin typing or scroll to find the most detailed controlled vocabulary term possible; view entire term list in a new tab by clicking the help text link
Effect	Level of biological organization	Pick list of terms	Level of biological organization associated with the effect/response, if applicable
Effect	Species	Free text	One or more species names, if applicable; using Common name (Latin binomial)
Effect	Units	Free text	Units associated with the effect/response, if applicable
Effect	Effect (as reported)	Free text	Copy and paste exact phrase up to 1-2 sentences from article. This may be useful for future machine-learning applications.
Effect	Comments	Free text	Additional information not previously described
Result	Name	Free text	Name to refer to this result
Result	Cause	Pick from entered causes
Result	Effect	Pick from entered effects
Result	Sort order	Number	Sort order of multiple responses in visualizations and data tables
Result	Direction of relationship	Pick list of terms	Direction of cause and effect relationship
Result	Relationship comment	Free text	Describe the relationship in 1-2 sentences
Result	Statistical significance	Pick list of terms	Statistical significance measure reported
Result	Statistical significance value	Number	Numerical value of the statistical significance. Non-numeric values can be used if necessary, but should be limited to <, ≤, ≥, >.
Result	Modifying factors	Comma-separated free text	A comma-separated list of modifying factors, confounding variables, model co-variates, etc. that were analyzed and tested for the potential to influence the relationship between cause and effect
Result	Modifying factors comment	Free text	Describe how the important modifying factor(s) affect the relationship in 1-2 sentences. Consider factors associated with the study that have an important influence on the relationship between cause and effect. For example, statistical significance of a co-variate in a model can indicate importance.
Result	Response measure type	Pick list of terms	Response measure type
Result	Response measure	Number	Numerical response as reported
Result	Derived response measure	Number	Calculated from 'response measure' based on a formula in 'response measure type', if applicable
Result	Sample size	Number	Number of samples used to calculate numerical response measure. If you need to report number of control samples and number of treatment samples, use Comment
Result	Response variability	Pick list of terms	Type of variability reported for the numeric response measure
Result	Lower response measure	Number	Lower numerical bound of the response variability
Result	Upper response measure	Number	Upper numerical bound of the response variability
Result	Comments	Free text	Additional information not previously described

## Sheet: Term pick lists
Study Design							Cause		Effect		Result
Design	Study setting	Countries	States	Ecoregions	Habitats	Climates	Term	Biological organization	Term	Level of biological organization	Direction of relationship	Statistical significance	Response measure type	Response variability
Observational/gradient	Field	Afghanistan	Alabama	1. Coast Range	Freshwater aquatic	A- Tropical/equatorial	See cause and effect term list tab	Ecosystem	See cause and effect term list tab	Ecosystem	Increase	P-value	Correlation coefficient- Pearson	95% CI
Manipulation/experiment	Mesocosm	Åland Islands	Alaska	2. Puget Lowland	Freshwater aquatic- Rivers and streams biome	B- Arid		Community		Community	Decrease	F statistic	Correlation coefficient- Spearman	90% CI
Simulation	Greenhouse	Albania	Arizona	3. Willamette Valley	Freshwater aquatic- Artificial wetlands biome	C- Warm Temperate		Population		Population	Change	Chi square	Correlation coefficient- Not specified	Standard deviation
Meta-analysis	Laboratory	Algeria	Arkansas	4. Cascades	Freshwater aquatic- Lakes biome	D- Snow/continental		Individual organism		Individual organism	No change	Not applicable	R-squared- Simple linear	Standard error
Review	Model	American Samoa	California	5. Sierra Nevada	Freshwater aquatic/Marine	E- Polar		Sub-organismal		Sub-organismal	Multiple		R-squared- Partial	Not applicable
	Open-top chamber	Andorra	Connecticut	6. Central California Foothills and Coastal Mountains	Marine	Not specified		Biogeochemical		Biogeochemical	Other		R-squared- Multiple
	Not applicable	Angola	Colorado	7. Central California Valley	Marine- Marine shelf biome	Other		Not applicable		Not applicable			R-squared- Quantile
		Anguilla	Delaware	8. Southern California Mountains	Marine- Pelagic ocean waters biome			Not reported		Not reported			R-squared- Not specified
		Antarctica	District of Columbia	9. Eastern Cascades Slopes and Foothills	Marine- Deep sea floors biome								Mean difference- Standardized
		Antigua And Barbuda	Florida	10. Columbia Plateau	Marine- Anthropogenic marine biome								Mean difference- Non-standardized
		Argentina	Georgia	11. Blue Mountains	Marine/Terrestrial								Mean difference- Not specified
		Armenia	Hawaii	12. Snake River Plain	Marine/Terrestrial- Shorelines biome								ANOVA/PERMANOVA
		Aruba	Idaho	13. Central Basin and Range	Marine/Terrestrial- Supralittoral coastal biome								Ratio- Response ratio
		Australia	Illinois	14. Mojave Basin and Range	Marine/Terrestrial- Anthropogenic shorelines biome								Ratio- Odds ratio
		Austria	Indiana	15. Northern Rockies	Marine/Freshwater/Terrestrial- Brackish tidal biome								Ratio- Risk ratio
		Azerbaijan	Iowa	16. Idaho Batholith	Terrestrial								Ratio- Hazard ratio
		Bahamas	Kansas	17. Middle Rockies	Terrestrial- Tropical-subtropical forests biome								Ratio- Not specified
		Bahrain	Kentucky	18. Wyoming Basin	Terrestrial- Temperate-boreal forests and woodlands biome								Slope coefficient (beta)- Non-transformed
		Bangladesh	Louisiana	19. Wasatch and Uinta Mountains	Terrestrial- Shurblands and shrubby woodlands biome								Slope coefficient (beta)- Transformed
		Barbados	Maine	20. Colorado Plateaus	Terrestrial- Savannas and grasslands biome								Slope coefficient (beta)- Not specified
		Belarus	Maryland	21. Southern Rockies	Terrestrial- Deserts and semi-deserts biome								Ordination- Canonical correspondence analysis (CCA)
		Belgium	Massachusetts	22. Arizona/New Mexico Plateau	Terrestrial- Polar/alpine (cryogenic) biome								Ordination- Principle components analysis (PCA)
		Belize	Michigan	23. Arizona/New Mexico Mountains	Terrestrial- Intensive land-use biome (crops)								Ordination- Multiple discriminant analysis (MDA)
		Benin	Minnesota	24. Chihuahuan Deserts	Terrestrial- Intensive land-use biome (urban)								Ordination- Non-multidimensional scaling (NMDS)
		Bermuda	Mississippi	25. High Plains	Terrestrial/Freshwater								Ordination- Factor analysis
		Bhutan	Missouri	26. Southwestern Tablelands	Terrestrial/Freshwater- Palustrine wetlands biome								Ordination- Not specified
		Bolivia, Plurinational State Of	Montana	27. Central Great Plains	Subterranean								Threshold- Regression tree
		Bonaire, Sint Eustatius And Saba	Nebraska	28. Flint Hills	Subterranean- Lithic biome								Threshold- Random forest
		Bosnia And Herzegovina	Nevada	29. Cross Timbers	Subterranean- Anthropogenic voids biome								Threshold- Breakpoint (piecewise) regression
		Botswana	New Hampshire	30. Edwards Plateau	Subterranean/Freshwater								Threshold- Quantile regression
		Bouvet Island	New Jersey	31. Southern Texas Plains	Subterranean/Freshwater- Anthropogenic								Threshold- Cumulative frequency distribution
		Brazil	New Mexico	32. Texas Blackland Prairies	Subterranean/Marine- Tidal biome								Threshold- Gradient forest analysis
		British Indian Ocean Territory	New York	33. East Central Texas Plains	Not applicable								Threshold- Non-linear curve fitting
		Brunei Darussalam	North Carolina	34. Western Gulf Coastal Plain	Not reported								Threshold- Ordination
		Bulgaria	North Dakota	35. South Central Plains									Threshold- TITAN
		Burkina Faso	Ohio	36. Ouachita Mountains									Threshold- Not specified
		Burundi	Oklahoma	37. Arkansas Valley
		Cambodia	Oregon	38. Boston Mountains
		Cameroon	Pennsylvania	39. Ozark Highlands
		Canada	Rhode Island	40. Central Irregular Plains
		Cape Verde	South Carolina	41. Canadian Rockies
		Cayman Islands	South Dakota	42. Northwestern Glaciated Plains
		Central African Republic	Tennessee	43. Northwestern Great Plains
		Chad	Texas	44. Nebraska Sand Hills
		Chile	Utah	45. Piedmont
		China	Vermont	46. Northern Glaciated Plains
		Christmas Island	Virginia	47. Western Corn Belt Plains
		Cocos (Keeling) Islands	Washington	48. Lake Agassiz Plain
		Colombia	West Virginia	49. Northern Minnesota Wetlands
		Comoros	Wisconsin	50. Northern Lakes and Forests
		Congo	Wyoming	51. North Central Hardwood Forests
		Congo, The Democratic Republic Of The		52. Driftless Area
		Cook Islands		53. Southeastern Wisconsin Till Plains
		Costa Rica		54. Central Corn Belt Plains
		Côte D'Ivoire		55. Eastern Corn Belt Plains
		Croatia		56. Southern Michigan/Northern Indiana Drift Plains
		Cuba		57. Huron/Erie Lake Plains
		Curaçao		58. Northeastern Highlands
		Cyprus		59. Northeastern Coastal Zone
		Czech Republic		60. Northern Allegheny Plateau
		Denmark		61. Erie Drift Plain
		Djibouti		62. North Central Appalachians
		Dominica		63. Middle Atlantic Coastal Plain
		Dominican Republic		64. Northern Piedmont
		Ecuador		65. Southeastern Plains
		Egypt		66. Blue Ridge
		El Salvador		67. Ridge and Valley
		Equatorial Guinea		68. Southwestern Appalachians
		Eritrea		69. Central Appalachians
		Estonia		70. Western Allegheny Plateau
		Ethiopia		71. Interior Plateau
		Falkland Islands (Malvinas)		72. Interior River Valleys and Hills
		Faroe Islands		73. Mississippi Alluvial Plain
		Fiji		74. Mississippi Valley Loess Plains
		Finland		75. Southern Coastal Plain
		France		76. Southern Florida Coastal Plain
		French Guiana		77. North Cascades
		French Polynesia		78. Klamath Mountains/California High North Coast Range
		French Southern Territories		79. Madrean Archipelago
		Gabon		80. Northern Basin and Range
		Gambia		81. Sonoran Basin and Range
		Georgia		82. Acadian Plains and Hills
		Germany		83. Eastern Great Lakes Lowlands
		Ghana		84. Atlantic Coastal Pine Barrens
		Gibraltar		85. Southern California/Northern Baja Coast
		Greece
		Greenland
		Grenada
		Guadeloupe
		Guam
		Guatemala
		Guernsey
		Guinea
		Guinea-Bissau
		Guyana
		Haiti
		Heard Island And Mcdonald Islands
		Holy See (Vatican City State)
		Honduras
		Hong Kong
		Hungary
		Iceland
		India
		Indonesia
		Iran, Islamic Republic Of
		Iraq
		Ireland
		Isle Of Man
		Israel
		Italy
		Jamaica
		Japan
		Jersey
		Jordan
		Kazakhstan
		Kenya
		Kiribati
		Korea, Democratic People's Republic Of
		Korea, Republic Of
		Kuwait
		Kyrgyzstan
		Lao People's Democratic Republic
		Latvia
		Lebanon
		Lesotho
		Liberia
		Libya
		Liechtenstein
		Lithuania
		Luxembourg
		Macao
		Macedonia, The Former Yugoslav Republic Of
		Madagascar
		Malawi
		Malaysia
		Maldives
		Mali
		Malta
		Marshall Islands
		Martinique
		Mauritania
		Mauritius
		Mayotte
		Mexico
		Micronesia, Federated States Of
		Moldova, Republic Of
		Monaco
		Mongolia
		Montenegro
		Montserrat
		Morocco
		Mozambique
		Myanmar
		Namibia
		Nauru
		Nepal
		Netherlands
		New Caledonia
		New Zealand
		Nicaragua
		Niger
		Nigeria
		Niue
		Norfolk Island
		Northern Mariana Islands
		Norway
		Oman
		Pakistan
		Palau
		Palestine, State Of
		Panama
		Papua New Guinea
		Paraguay
		Peru
		Philippines
		Pitcairn
		Poland
		Portugal
		Puerto Rico
		Qatar
		Réunion
		Romania
		Russian Federation
		Rwanda
		Saint Barthélemy
		Saint Helena, Ascension And Tristan Da Cunha
		Saint Kitts And Nevis
		Saint Lucia
		Saint Martin (French Part)
		Saint Pierre And Miquelon
		Saint Vincent And The Grenadines
		Samoa
		San Marino
		Sao Tome And Principe
		Saudi Arabia
		Senegal
		Serbia
		Seychelles
		Sierra Leone
		Singapore
		Sint Maarten (Dutch Part)
		Slovakia
		Slovenia
		Socialist Federal Republic of Yugoslavia
		Solomon Islands
		Somalia
		South Africa
		South Georgia And The South Sandwich Islands
		South Sudan
		Spain
		Sri Lanka
		Sudan
		Suriname
		Svalbard And Jan Mayen
		Swaziland
		Sweden
		Switzerland
		Syrian Arab Republic
		Taiwan, Province Of China
		Tajikistan
		Tanzania, United Republic Of
		Thailand
		Timor-Leste
		Togo
		Tokelau
		Tonga
		Trinidad And Tobago
		Tunisia
		Turkey
		Turkmenistan
		Turks And Caicos Islands
		Tuvalu
		Uganda
		Ukraine
		United Arab Emirates
		United Kingdom
		United States
		United States Minor Outlying Islands
		Unknown/Unspecified
		Uruguay
		Uzbekistan
		Vanuatu
		Venezuela, Bolivarian Republic Of
		Viet Nam
		Virgin Islands, British
		Virgin Islands, U.S.
		Wallis And Futuna
		Western Sahara
		Yemen
		Zambia
		Zimbabwe

## Sheet: Cause and effect term pick list
ID	Depth	Level 1	Level 2	Level 3	Level 4	Level 5	Level 6
692	1	Air	-	-	-	-	-
1778	2	Air	Biological	-	-	-	-
1779	3	Air	Biological	biological aerosol particles	-	-	-
1784	4	Air	Biological	biological aerosol particles	algae	-	-
1792	4	Air	Biological	biological aerosol particles	animal excrement	-	-
1787	4	Air	Biological	biological aerosol particles	archaea	-	-
1780	4	Air	Biological	biological aerosol particles	bacteria	-	-
1789	4	Air	Biological	biological aerosol particles	detritus	-	-
1782	4	Air	Biological	biological aerosol particles	fungi	-	-
1786	4	Air	Biological	biological aerosol particles	lichen	-	-
1790	4	Air	Biological	biological aerosol particles	microbial fragments	-	-
1791	4	Air	Biological	biological aerosol particles	plant debris	-	-
1781	4	Air	Biological	biological aerosol particles	pollen	-	-
1783	4	Air	Biological	biological aerosol particles	protozoa	-	-
1785	4	Air	Biological	biological aerosol particles	spores	-	-
1788	4	Air	Biological	biological aerosol particles	viruses	-	-
719	2	Air	Chemical	-	-	-	-
1649	3	Air	Chemical	criteria air pollutants	-	-	-
1710	4	Air	Chemical	criteria air pollutants	carbon monoxide	-	-
1712	5	Air	Chemical	criteria air pollutants	carbon monoxide	concentration	-
1711	5	Air	Chemical	criteria air pollutants	carbon monoxide	deposition	-
1713	5	Air	Chemical	criteria air pollutants	carbon monoxide	flux	-
1651	4	Air	Chemical	criteria air pollutants	concentration	-	-
1650	4	Air	Chemical	criteria air pollutants	deposition	-	-
1652	4	Air	Chemical	criteria air pollutants	flux	-	-
1661	4	Air	Chemical	criteria air pollutants	nitrogen	-	-
1663	5	Air	Chemical	criteria air pollutants	nitrogen	concentration	-
1662	5	Air	Chemical	criteria air pollutants	nitrogen	deposition	-
1664	5	Air	Chemical	criteria air pollutants	nitrogen	flux	-
1666	4	Air	Chemical	criteria air pollutants	nitrogen oxides	-	-
1668	5	Air	Chemical	criteria air pollutants	nitrogen oxides	concentration	-
1667	5	Air	Chemical	criteria air pollutants	nitrogen oxides	deposition	-
1669	5	Air	Chemical	criteria air pollutants	nitrogen oxides	flux	-
1674	5	Air	Chemical	criteria air pollutants	nitrogen oxides	nitrate	-
1676	6	Air	Chemical	criteria air pollutants	nitrogen oxides	nitrate	concentration
1675	6	Air	Chemical	criteria air pollutants	nitrogen oxides	nitrate	deposition
1677	6	Air	Chemical	criteria air pollutants	nitrogen oxides	nitrate	flux
1678	5	Air	Chemical	criteria air pollutants	nitrogen oxides	peroxyacyl nitrates	-
1680	6	Air	Chemical	criteria air pollutants	nitrogen oxides	peroxyacyl nitrates	concentration
1679	6	Air	Chemical	criteria air pollutants	nitrogen oxides	peroxyacyl nitrates	deposition
1681	6	Air	Chemical	criteria air pollutants	nitrogen oxides	peroxyacyl nitrates	flux
1682	5	Air	Chemical	criteria air pollutants	nitrogen oxides	nitrite	-
1684	6	Air	Chemical	criteria air pollutants	nitrogen oxides	nitrite	concentration
1683	6	Air	Chemical	criteria air pollutants	nitrogen oxides	nitrite	deposition
1685	6	Air	Chemical	criteria air pollutants	nitrogen oxides	nitrite	flux
1670	5	Air	Chemical	criteria air pollutants	nitrogen oxides	nitrogen dioxide	-
1672	6	Air	Chemical	criteria air pollutants	nitrogen oxides	nitrogen dioxide	concentration
1671	6	Air	Chemical	criteria air pollutants	nitrogen oxides	nitrogen dioxide	deposition
1673	6	Air	Chemical	criteria air pollutants	nitrogen oxides	nitrogen dioxide	flux
1686	5	Air	Chemical	criteria air pollutants	nitrogen oxides	nitrous oxide	-
1688	6	Air	Chemical	criteria air pollutants	nitrogen oxides	nitrous oxide	concentration
1687	6	Air	Chemical	criteria air pollutants	nitrogen oxides	nitrous oxide	deposition
1689	6	Air	Chemical	criteria air pollutants	nitrogen oxides	nitrous oxide	flux
1653	4	Air	Chemical	criteria air pollutants	ozone	-	-
1655	5	Air	Chemical	criteria air pollutants	ozone	concentration	-
1654	5	Air	Chemical	criteria air pollutants	ozone	deposition	-
1656	5	Air	Chemical	criteria air pollutants	ozone	flux	-
1657	5	Air	Chemical	criteria air pollutants	ozone	ground level ozone	-
1659	6	Air	Chemical	criteria air pollutants	ozone	ground level ozone	concentration
1658	6	Air	Chemical	criteria air pollutants	ozone	ground level ozone	deposition
1660	6	Air	Chemical	criteria air pollutants	ozone	ground level ozone	flux
1714	4	Air	Chemical	criteria air pollutants	particulate matter	-	-
1734	5	Air	Chemical	criteria air pollutants	particulate matter	black carbon	-
1736	6	Air	Chemical	criteria air pollutants	particulate matter	black carbon	concentration
1735	6	Air	Chemical	criteria air pollutants	particulate matter	black carbon	deposition
1737	6	Air	Chemical	criteria air pollutants	particulate matter	black carbon	flux
1716	5	Air	Chemical	criteria air pollutants	particulate matter	concentration	-
1715	5	Air	Chemical	criteria air pollutants	particulate matter	deposition	-
1738	5	Air	Chemical	criteria air pollutants	particulate matter	elemental carbon	-
1740	6	Air	Chemical	criteria air pollutants	particulate matter	elemental carbon	concentration
1739	6	Air	Chemical	criteria air pollutants	particulate matter	elemental carbon	deposition
1741	6	Air	Chemical	criteria air pollutants	particulate matter	elemental carbon	flux
1717	5	Air	Chemical	criteria air pollutants	particulate matter	flux	-
1742	5	Air	Chemical	criteria air pollutants	particulate matter	organic carbon	-
1744	6	Air	Chemical	criteria air pollutants	particulate matter	organic carbon	concentration
1743	6	Air	Chemical	criteria air pollutants	particulate matter	organic carbon	deposition
1745	6	Air	Chemical	criteria air pollutants	particulate matter	organic carbon	flux
1726	5	Air	Chemical	criteria air pollutants	particulate matter	PM10	-
1728	6	Air	Chemical	criteria air pollutants	particulate matter	PM10	concentration
1727	6	Air	Chemical	criteria air pollutants	particulate matter	PM10	deposition
1729	6	Air	Chemical	criteria air pollutants	particulate matter	PM10	flux
1722	5	Air	Chemical	criteria air pollutants	particulate matter	PM2.5	-
1724	6	Air	Chemical	criteria air pollutants	particulate matter	PM2.5	concentration
1723	6	Air	Chemical	criteria air pollutants	particulate matter	PM2.5	deposition
1725	6	Air	Chemical	criteria air pollutants	particulate matter	PM2.5	flux
1730	5	Air	Chemical	criteria air pollutants	particulate matter	ultra-coarse particles	-
1732	6	Air	Chemical	criteria air pollutants	particulate matter	ultra-coarse particles	concentration
1731	6	Air	Chemical	criteria air pollutants	particulate matter	ultra-coarse particles	deposition
1733	6	Air	Chemical	criteria air pollutants	particulate matter	ultra-coarse particles	flux
1718	5	Air	Chemical	criteria air pollutants	particulate matter	ultrafine particles	-
1720	6	Air	Chemical	criteria air pollutants	particulate matter	ultrafine particles	concentration
1719	6	Air	Chemical	criteria air pollutants	particulate matter	ultrafine particles	deposition
1721	6	Air	Chemical	criteria air pollutants	particulate matter	ultrafine particles	flux
1665	4	Air	Chemical	criteria air pollutants	reactive nitrogen	-	-
1690	4	Air	Chemical	criteria air pollutants	sulfur	-	-
1692	5	Air	Chemical	criteria air pollutants	sulfur	concentration	-
1691	5	Air	Chemical	criteria air pollutants	sulfur	deposition	-
1693	5	Air	Chemical	criteria air pollutants	sulfur	flux	-
1694	4	Air	Chemical	criteria air pollutants	sulfur oxides	-	-
1696	5	Air	Chemical	criteria air pollutants	sulfur oxides	concentration	-
1695	5	Air	Chemical	criteria air pollutants	sulfur oxides	deposition	-
1697	5	Air	Chemical	criteria air pollutants	sulfur oxides	flux	-
1702	5	Air	Chemical	criteria air pollutants	sulfur oxides	sulfate	-
1704	6	Air	Chemical	criteria air pollutants	sulfur oxides	sulfate	concentration
1703	6	Air	Chemical	criteria air pollutants	sulfur oxides	sulfate	deposition
1705	6	Air	Chemical	criteria air pollutants	sulfur oxides	sulfate	flux
1698	5	Air	Chemical	criteria air pollutants	sulfur oxides	sulfur dioxide	-
1700	6	Air	Chemical	criteria air pollutants	sulfur oxides	sulfur dioxide	concentration
1699	6	Air	Chemical	criteria air pollutants	sulfur oxides	sulfur dioxide	deposition
1701	6	Air	Chemical	criteria air pollutants	sulfur oxides	sulfur dioxide	flux
1706	5	Air	Chemical	criteria air pollutants	sulfur oxides	sulfur trioxide	-
1708	6	Air	Chemical	criteria air pollutants	sulfur oxides	sulfur trioxide	concentration
1707	6	Air	Chemical	criteria air pollutants	sulfur oxides	sulfur trioxide	deposition
1709	6	Air	Chemical	criteria air pollutants	sulfur oxides	sulfur trioxide	flux
1746	3	Air	Chemical	greenhouse gases	-	-	-
1750	4	Air	Chemical	greenhouse gases	carbon dioxide	-	-
1752	5	Air	Chemical	greenhouse gases	carbon dioxide	concentration	-
1751	5	Air	Chemical	greenhouse gases	carbon dioxide	deposition	-
1753	5	Air	Chemical	greenhouse gases	carbon dioxide	flux	-
1748	4	Air	Chemical	greenhouse gases	concentration	-	-
1747	4	Air	Chemical	greenhouse gases	deposition	-	-
1749	4	Air	Chemical	greenhouse gases	flux	-	-
1758	4	Air	Chemical	greenhouse gases	hydrofluorocarbons	-	-
1760	5	Air	Chemical	greenhouse gases	hydrofluorocarbons	concentration	-
1759	5	Air	Chemical	greenhouse gases	hydrofluorocarbons	deposition	-
1761	5	Air	Chemical	greenhouse gases	hydrofluorocarbons	flux	-
1754	4	Air	Chemical	greenhouse gases	methane	-	-
1756	5	Air	Chemical	greenhouse gases	methane	concentration	-
1755	5	Air	Chemical	greenhouse gases	methane	deposition	-
1757	5	Air	Chemical	greenhouse gases	methane	flux	-
1762	4	Air	Chemical	greenhouse gases	perfluorocarbons	-	-
1764	5	Air	Chemical	greenhouse gases	perfluorocarbons	concentration	-
1763	5	Air	Chemical	greenhouse gases	perfluorocarbons	deposition	-
1765	5	Air	Chemical	greenhouse gases	perfluorocarbons	flux	-
1766	4	Air	Chemical	greenhouse gases	sulfur hexafluoride	-	-
1768	5	Air	Chemical	greenhouse gases	sulfur hexafluoride	concentration	-
1767	5	Air	Chemical	greenhouse gases	sulfur hexafluoride	deposition	-
1769	5	Air	Chemical	greenhouse gases	sulfur hexafluoride	flux	-
929	3	Air	Chemical	hazardous air pollutants	-	-	-
1193	4	Air	Chemical	hazardous air pollutants	1,1-dimethyl hydrazine	-	-
1195	5	Air	Chemical	hazardous air pollutants	1,1-dimethyl hydrazine	concentration	-
1194	5	Air	Chemical	hazardous air pollutants	1,1-dimethyl hydrazine	deposition	-
1196	5	Air	Chemical	hazardous air pollutants	1,1-dimethyl hydrazine	flux	-
1565	4	Air	Chemical	hazardous air pollutants	1,1,2-trichloroethane	-	-
1567	5	Air	Chemical	hazardous air pollutants	1,1,2-trichloroethane	concentration	-
1566	5	Air	Chemical	hazardous air pollutants	1,1,2-trichloroethane	deposition	-
1568	5	Air	Chemical	hazardous air pollutants	1,1,2-trichloroethane	flux	-
1529	4	Air	Chemical	hazardous air pollutants	1,1,2,2-tetrachloroethane	-	-
1531	5	Air	Chemical	hazardous air pollutants	1,1,2,2-tetrachloroethane	concentration	-
1530	5	Air	Chemical	hazardous air pollutants	1,1,2,2-tetrachloroethane	deposition	-
1532	5	Air	Chemical	hazardous air pollutants	1,1,2,2-tetrachloroethane	flux	-
1133	4	Air	Chemical	hazardous air pollutants	1,2-dibromo-3-chloropropane	-	-
1135	5	Air	Chemical	hazardous air pollutants	1,2-dibromo-3-chloropropane	concentration	-
1134	5	Air	Chemical	hazardous air pollutants	1,2-dibromo-3-chloropropane	deposition	-
1136	5	Air	Chemical	hazardous air pollutants	1,2-dibromo-3-chloropropane	flux	-
1221	4	Air	Chemical	hazardous air pollutants	1,2-diphenylhydrazine	-	-
1223	5	Air	Chemical	hazardous air pollutants	1,2-diphenylhydrazine	concentration	-
1222	5	Air	Chemical	hazardous air pollutants	1,2-diphenylhydrazine	deposition	-
1224	5	Air	Chemical	hazardous air pollutants	1,2-diphenylhydrazine	flux	-
1229	4	Air	Chemical	hazardous air pollutants	1,2-epoxybutane	-	-
1231	5	Air	Chemical	hazardous air pollutants	1,2-epoxybutane	concentration	-
1230	5	Air	Chemical	hazardous air pollutants	1,2-epoxybutane	deposition	-
1232	5	Air	Chemical	hazardous air pollutants	1,2-epoxybutane	flux	-
1505	4	Air	Chemical	hazardous air pollutants	1,2-propylenimine (2-methyl aziridine)	-	-
1507	5	Air	Chemical	hazardous air pollutants	1,2-propylenimine (2-methyl aziridine)	concentration	-
1506	5	Air	Chemical	hazardous air pollutants	1,2-propylenimine (2-methyl aziridine)	deposition	-
1508	5	Air	Chemical	hazardous air pollutants	1,2-propylenimine (2-methyl aziridine)	flux	-
1561	4	Air	Chemical	hazardous air pollutants	1,2,4-trichlorobenzene	-	-
1563	5	Air	Chemical	hazardous air pollutants	1,2,4-trichlorobenzene	concentration	-
1562	5	Air	Chemical	hazardous air pollutants	1,2,4-trichlorobenzene	deposition	-
1564	5	Air	Chemical	hazardous air pollutants	1,2,4-trichlorobenzene	flux	-
1021	4	Air	Chemical	hazardous air pollutants	1,3-butadiene	-	-
1023	5	Air	Chemical	hazardous air pollutants	1,3-butadiene	concentration	-
1022	5	Air	Chemical	hazardous air pollutants	1,3-butadiene	deposition	-
1024	5	Air	Chemical	hazardous air pollutants	1,3-butadiene	flux	-
1153	4	Air	Chemical	hazardous air pollutants	1,3-dichloropropene	-	-
1155	5	Air	Chemical	hazardous air pollutants	1,3-dichloropropene	concentration	-
1154	5	Air	Chemical	hazardous air pollutants	1,3-dichloropropene	deposition	-
1156	5	Air	Chemical	hazardous air pollutants	1,3-dichloropropene	flux	-
1481	4	Air	Chemical	hazardous air pollutants	1,3-propane sultone	-	-
1483	5	Air	Chemical	hazardous air pollutants	1,3-propane sultone	concentration	-
1482	5	Air	Chemical	hazardous air pollutants	1,3-propane sultone	deposition	-
1484	5	Air	Chemical	hazardous air pollutants	1,3-propane sultone	flux	-
1141	4	Air	Chemical	hazardous air pollutants	1,4-dichlorobenzene(p)	-	-
1143	5	Air	Chemical	hazardous air pollutants	1,4-dichlorobenzene(p)	concentration	-
1142	5	Air	Chemical	hazardous air pollutants	1,4-dichlorobenzene(p)	deposition	-
1144	5	Air	Chemical	hazardous air pollutants	1,4-dichlorobenzene(p)	flux	-
1217	4	Air	Chemical	hazardous air pollutants	1,4-dioxane (1,4-diethyleneoxide)	-	-
1219	5	Air	Chemical	hazardous air pollutants	1,4-dioxane (1,4-diethyleneoxide)	concentration	-
1218	5	Air	Chemical	hazardous air pollutants	1,4-dioxane (1,4-diethyleneoxide)	deposition	-
1220	5	Air	Chemical	hazardous air pollutants	1,4-dioxane (1,4-diethyleneoxide)	flux	-
949	4	Air	Chemical	hazardous air pollutants	2-acetylaminofluorene	-	-
951	5	Air	Chemical	hazardous air pollutants	2-acetylaminofluorene	concentration	-
950	5	Air	Chemical	hazardous air pollutants	2-acetylaminofluorene	deposition	-
952	5	Air	Chemical	hazardous air pollutants	2-acetylaminofluorene	flux	-
1073	4	Air	Chemical	hazardous air pollutants	2-chloroacetophenone	-	-
1075	5	Air	Chemical	hazardous air pollutants	2-chloroacetophenone	concentration	-
1074	5	Air	Chemical	hazardous air pollutants	2-chloroacetophenone	deposition	-
1076	5	Air	Chemical	hazardous air pollutants	2-chloroacetophenone	flux	-
1425	4	Air	Chemical	hazardous air pollutants	2-nitropropane	-	-
1427	5	Air	Chemical	hazardous air pollutants	2-nitropropane	concentration	-
1426	5	Air	Chemical	hazardous air pollutants	2-nitropropane	deposition	-
1428	5	Air	Chemical	hazardous air pollutants	2-nitropropane	flux	-
1589	4	Air	Chemical	hazardous air pollutants	2,2,4-trimethylpentane	-	-
1591	5	Air	Chemical	hazardous air pollutants	2,2,4-trimethylpentane	concentration	-
1590	5	Air	Chemical	hazardous air pollutants	2,2,4-trimethylpentane	deposition	-
1592	5	Air	Chemical	hazardous air pollutants	2,2,4-trimethylpentane	flux	-
1525	4	Air	Chemical	hazardous air pollutants	2,3,7,8-tetrachlorodibenzo-p-dioxin	-	-
1527	5	Air	Chemical	hazardous air pollutants	2,3,7,8-tetrachlorodibenzo-p-dioxin	concentration	-
1526	5	Air	Chemical	hazardous air pollutants	2,3,7,8-tetrachlorodibenzo-p-dioxin	deposition	-
1528	5	Air	Chemical	hazardous air pollutants	2,3,7,8-tetrachlorodibenzo-p-dioxin	flux	-
1117	4	Air	Chemical	hazardous air pollutants	2,4-d, salts and esters	-	-
1119	5	Air	Chemical	hazardous air pollutants	2,4-d, salts and esters	concentration	-
1118	5	Air	Chemical	hazardous air pollutants	2,4-d, salts and esters	deposition	-
1120	5	Air	Chemical	hazardous air pollutants	2,4-d, salts and esters	flux	-
1209	4	Air	Chemical	hazardous air pollutants	2,4-dinitrophenol	-	-
1211	5	Air	Chemical	hazardous air pollutants	2,4-dinitrophenol	concentration	-
1210	5	Air	Chemical	hazardous air pollutants	2,4-dinitrophenol	deposition	-
1212	5	Air	Chemical	hazardous air pollutants	2,4-dinitrophenol	flux	-
1213	4	Air	Chemical	hazardous air pollutants	2,4-dinitrotoluene	-	-
1215	5	Air	Chemical	hazardous air pollutants	2,4-dinitrotoluene	concentration	-
1214	5	Air	Chemical	hazardous air pollutants	2,4-dinitrotoluene	deposition	-
1216	5	Air	Chemical	hazardous air pollutants	2,4-dinitrotoluene	flux	-
1545	4	Air	Chemical	hazardous air pollutants	2,4-toluene diamine	-	-
1547	5	Air	Chemical	hazardous air pollutants	2,4-toluene diamine	concentration	-
1546	5	Air	Chemical	hazardous air pollutants	2,4-toluene diamine	deposition	-
1548	5	Air	Chemical	hazardous air pollutants	2,4-toluene diamine	flux	-
1549	4	Air	Chemical	hazardous air pollutants	2,4-toluene diisocyanate	-	-
1551	5	Air	Chemical	hazardous air pollutants	2,4-toluene diisocyanate	concentration	-
1550	5	Air	Chemical	hazardous air pollutants	2,4-toluene diisocyanate	deposition	-
1552	5	Air	Chemical	hazardous air pollutants	2,4-toluene diisocyanate	flux	-
1573	4	Air	Chemical	hazardous air pollutants	2,4,5-trichlorophenol	-	-
1575	5	Air	Chemical	hazardous air pollutants	2,4,5-trichlorophenol	concentration	-
1574	5	Air	Chemical	hazardous air pollutants	2,4,5-trichlorophenol	deposition	-
1576	5	Air	Chemical	hazardous air pollutants	2,4,5-trichlorophenol	flux	-
1577	4	Air	Chemical	hazardous air pollutants	2,4,6-trichlorophenol	-	-
1579	5	Air	Chemical	hazardous air pollutants	2,4,6-trichlorophenol	concentration	-
1578	5	Air	Chemical	hazardous air pollutants	2,4,6-trichlorophenol	deposition	-
1580	5	Air	Chemical	hazardous air pollutants	2,4,6-trichlorophenol	flux	-
1181	4	Air	Chemical	hazardous air pollutants	3,3'-dimethyl benzidine	-	-
1183	5	Air	Chemical	hazardous air pollutants	3,3'-dimethyl benzidine	concentration	-
1182	5	Air	Chemical	hazardous air pollutants	3,3'-dimethyl benzidine	deposition	-
1184	5	Air	Chemical	hazardous air pollutants	3,3'-dimethyl benzidine	flux	-
1145	4	Air	Chemical	hazardous air pollutants	3,3-dichlorobenzidene	-	-
1147	5	Air	Chemical	hazardous air pollutants	3,3-dichlorobenzidene	concentration	-
1146	5	Air	Chemical	hazardous air pollutants	3,3-dichlorobenzidene	deposition	-
1148	5	Air	Chemical	hazardous air pollutants	3,3-dichlorobenzidene	flux	-
1173	4	Air	Chemical	hazardous air pollutants	3,3-dimethoxybenzidine	-	-
1175	5	Air	Chemical	hazardous air pollutants	3,3-dimethoxybenzidine	concentration	-
1174	5	Air	Chemical	hazardous air pollutants	3,3-dimethoxybenzidine	deposition	-
1176	5	Air	Chemical	hazardous air pollutants	3,3-dimethoxybenzidine	flux	-
973	4	Air	Chemical	hazardous air pollutants	4-aminobiphenyl	-	-
975	5	Air	Chemical	hazardous air pollutants	4-aminobiphenyl	concentration	-
974	5	Air	Chemical	hazardous air pollutants	4-aminobiphenyl	deposition	-
976	5	Air	Chemical	hazardous air pollutants	4-aminobiphenyl	flux	-
1417	4	Air	Chemical	hazardous air pollutants	4-nitrobiphenyl	-	-
1419	5	Air	Chemical	hazardous air pollutants	4-nitrobiphenyl	concentration	-
1418	5	Air	Chemical	hazardous air pollutants	4-nitrobiphenyl	deposition	-
1420	5	Air	Chemical	hazardous air pollutants	4-nitrobiphenyl	flux	-
1421	4	Air	Chemical	hazardous air pollutants	4-nitrophenol	-	-
1423	5	Air	Chemical	hazardous air pollutants	4-nitrophenol	concentration	-
1422	5	Air	Chemical	hazardous air pollutants	4-nitrophenol	deposition	-
1424	5	Air	Chemical	hazardous air pollutants	4-nitrophenol	flux	-
1405	4	Air	Chemical	hazardous air pollutants	4,4'-methylenedianiline	-	-
1407	5	Air	Chemical	hazardous air pollutants	4,4'-methylenedianiline	concentration	-
1406	5	Air	Chemical	hazardous air pollutants	4,4'-methylenedianiline	deposition	-
1408	5	Air	Chemical	hazardous air pollutants	4,4'-methylenedianiline	flux	-
1393	4	Air	Chemical	hazardous air pollutants	4,4-methylene bis(2-chloroaniline)	-	-
1395	5	Air	Chemical	hazardous air pollutants	4,4-methylene bis(2-chloroaniline)	concentration	-
1394	5	Air	Chemical	hazardous air pollutants	4,4-methylene bis(2-chloroaniline)	deposition	-
1396	5	Air	Chemical	hazardous air pollutants	4,4-methylene bis(2-chloroaniline)	flux	-
1205	4	Air	Chemical	hazardous air pollutants	4,6-dinitro-o-cresol, and salts	-	-
1207	5	Air	Chemical	hazardous air pollutants	4,6-dinitro-o-cresol, and salts	concentration	-
1206	5	Air	Chemical	hazardous air pollutants	4,6-dinitro-o-cresol, and salts	deposition	-
1208	5	Air	Chemical	hazardous air pollutants	4,6-dinitro-o-cresol, and salts	flux	-
933	4	Air	Chemical	hazardous air pollutants	acetaldehyde	-	-
935	5	Air	Chemical	hazardous air pollutants	acetaldehyde	concentration	-
934	5	Air	Chemical	hazardous air pollutants	acetaldehyde	deposition	-
936	5	Air	Chemical	hazardous air pollutants	acetaldehyde	flux	-
937	4	Air	Chemical	hazardous air pollutants	acetamide	-	-
939	5	Air	Chemical	hazardous air pollutants	acetamide	concentration	-
938	5	Air	Chemical	hazardous air pollutants	acetamide	deposition	-
940	5	Air	Chemical	hazardous air pollutants	acetamide	flux	-
941	4	Air	Chemical	hazardous air pollutants	acetonitrile	-	-
943	5	Air	Chemical	hazardous air pollutants	acetonitrile	concentration	-
942	5	Air	Chemical	hazardous air pollutants	acetonitrile	deposition	-
944	5	Air	Chemical	hazardous air pollutants	acetonitrile	flux	-
945	4	Air	Chemical	hazardous air pollutants	acetophenone	-	-
947	5	Air	Chemical	hazardous air pollutants	acetophenone	concentration	-
946	5	Air	Chemical	hazardous air pollutants	acetophenone	deposition	-
948	5	Air	Chemical	hazardous air pollutants	acetophenone	flux	-
953	4	Air	Chemical	hazardous air pollutants	acrolein	-	-
955	5	Air	Chemical	hazardous air pollutants	acrolein	concentration	-
954	5	Air	Chemical	hazardous air pollutants	acrolein	deposition	-
956	5	Air	Chemical	hazardous air pollutants	acrolein	flux	-
957	4	Air	Chemical	hazardous air pollutants	acrylamide	-	-
959	5	Air	Chemical	hazardous air pollutants	acrylamide	concentration	-
958	5	Air	Chemical	hazardous air pollutants	acrylamide	deposition	-
960	5	Air	Chemical	hazardous air pollutants	acrylamide	flux	-
961	4	Air	Chemical	hazardous air pollutants	acrylic acid	-	-
963	5	Air	Chemical	hazardous air pollutants	acrylic acid	concentration	-
962	5	Air	Chemical	hazardous air pollutants	acrylic acid	deposition	-
964	5	Air	Chemical	hazardous air pollutants	acrylic acid	flux	-
965	4	Air	Chemical	hazardous air pollutants	acrylonitrile	-	-
967	5	Air	Chemical	hazardous air pollutants	acrylonitrile	concentration	-
966	5	Air	Chemical	hazardous air pollutants	acrylonitrile	deposition	-
968	5	Air	Chemical	hazardous air pollutants	acrylonitrile	flux	-
969	4	Air	Chemical	hazardous air pollutants	allyl chloride	-	-
971	5	Air	Chemical	hazardous air pollutants	allyl chloride	concentration	-
970	5	Air	Chemical	hazardous air pollutants	allyl chloride	deposition	-
972	5	Air	Chemical	hazardous air pollutants	allyl chloride	flux	-
977	4	Air	Chemical	hazardous air pollutants	aniline	-	-
979	5	Air	Chemical	hazardous air pollutants	aniline	concentration	-
978	5	Air	Chemical	hazardous air pollutants	aniline	deposition	-
980	5	Air	Chemical	hazardous air pollutants	aniline	flux	-
985	4	Air	Chemical	hazardous air pollutants	asbestos	-	-
987	5	Air	Chemical	hazardous air pollutants	asbestos	concentration	-
986	5	Air	Chemical	hazardous air pollutants	asbestos	deposition	-
988	5	Air	Chemical	hazardous air pollutants	asbestos	flux	-
989	4	Air	Chemical	hazardous air pollutants	benzene (including benzene from gasoline)	-	-
991	5	Air	Chemical	hazardous air pollutants	benzene (including benzene from gasoline)	concentration	-
990	5	Air	Chemical	hazardous air pollutants	benzene (including benzene from gasoline)	deposition	-
992	5	Air	Chemical	hazardous air pollutants	benzene (including benzene from gasoline)	flux	-
993	4	Air	Chemical	hazardous air pollutants	benzidine	-	-
995	5	Air	Chemical	hazardous air pollutants	benzidine	concentration	-
994	5	Air	Chemical	hazardous air pollutants	benzidine	deposition	-
996	5	Air	Chemical	hazardous air pollutants	benzidine	flux	-
997	4	Air	Chemical	hazardous air pollutants	benzotrichloride	-	-
999	5	Air	Chemical	hazardous air pollutants	benzotrichloride	concentration	-
998	5	Air	Chemical	hazardous air pollutants	benzotrichloride	deposition	-
1000	5	Air	Chemical	hazardous air pollutants	benzotrichloride	flux	-
1001	4	Air	Chemical	hazardous air pollutants	benzyl chloride	-	-
1003	5	Air	Chemical	hazardous air pollutants	benzyl chloride	concentration	-
1002	5	Air	Chemical	hazardous air pollutants	benzyl chloride	deposition	-
1004	5	Air	Chemical	hazardous air pollutants	benzyl chloride	flux	-
1485	4	Air	Chemical	hazardous air pollutants	beta-propiolactone	-	-
1487	5	Air	Chemical	hazardous air pollutants	beta-propiolactone	concentration	-
1486	5	Air	Chemical	hazardous air pollutants	beta-propiolactone	deposition	-
1488	5	Air	Chemical	hazardous air pollutants	beta-propiolactone	flux	-
1005	4	Air	Chemical	hazardous air pollutants	biphenyl	-	-
1007	5	Air	Chemical	hazardous air pollutants	biphenyl	concentration	-
1006	5	Air	Chemical	hazardous air pollutants	biphenyl	deposition	-
1008	5	Air	Chemical	hazardous air pollutants	biphenyl	flux	-
1009	4	Air	Chemical	hazardous air pollutants	bis(2-ethylhexyl)phthalate (dehp)	-	-
1011	5	Air	Chemical	hazardous air pollutants	bis(2-ethylhexyl)phthalate (dehp)	concentration	-
1010	5	Air	Chemical	hazardous air pollutants	bis(2-ethylhexyl)phthalate (dehp)	deposition	-
1012	5	Air	Chemical	hazardous air pollutants	bis(2-ethylhexyl)phthalate (dehp)	flux	-
1013	4	Air	Chemical	hazardous air pollutants	bis(chloromethyl)ether	-	-
1015	5	Air	Chemical	hazardous air pollutants	bis(chloromethyl)ether	concentration	-
1014	5	Air	Chemical	hazardous air pollutants	bis(chloromethyl)ether	deposition	-
1016	5	Air	Chemical	hazardous air pollutants	bis(chloromethyl)ether	flux	-
1017	4	Air	Chemical	hazardous air pollutants	bromoform	-	-
1019	5	Air	Chemical	hazardous air pollutants	bromoform	concentration	-
1018	5	Air	Chemical	hazardous air pollutants	bromoform	deposition	-
1020	5	Air	Chemical	hazardous air pollutants	bromoform	flux	-
1025	4	Air	Chemical	hazardous air pollutants	calcium cyanamide	-	-
1027	5	Air	Chemical	hazardous air pollutants	calcium cyanamide	concentration	-
1026	5	Air	Chemical	hazardous air pollutants	calcium cyanamide	deposition	-
1028	5	Air	Chemical	hazardous air pollutants	calcium cyanamide	flux	-
1029	4	Air	Chemical	hazardous air pollutants	caprolactam	-	-
1031	5	Air	Chemical	hazardous air pollutants	caprolactam	concentration	-
1030	5	Air	Chemical	hazardous air pollutants	caprolactam	deposition	-
1032	5	Air	Chemical	hazardous air pollutants	caprolactam	flux	-
1033	4	Air	Chemical	hazardous air pollutants	captan	-	-
1035	5	Air	Chemical	hazardous air pollutants	captan	concentration	-
1034	5	Air	Chemical	hazardous air pollutants	captan	deposition	-
1036	5	Air	Chemical	hazardous air pollutants	captan	flux	-
1037	4	Air	Chemical	hazardous air pollutants	carbaryl	-	-
1039	5	Air	Chemical	hazardous air pollutants	carbaryl	concentration	-
1038	5	Air	Chemical	hazardous air pollutants	carbaryl	deposition	-
1040	5	Air	Chemical	hazardous air pollutants	carbaryl	flux	-
1041	4	Air	Chemical	hazardous air pollutants	carbon disulfide	-	-
1043	5	Air	Chemical	hazardous air pollutants	carbon disulfide	concentration	-
1042	5	Air	Chemical	hazardous air pollutants	carbon disulfide	deposition	-
1044	5	Air	Chemical	hazardous air pollutants	carbon disulfide	flux	-
1045	4	Air	Chemical	hazardous air pollutants	carbon tetrachloride	-	-
1047	5	Air	Chemical	hazardous air pollutants	carbon tetrachloride	concentration	-
1046	5	Air	Chemical	hazardous air pollutants	carbon tetrachloride	deposition	-
1048	5	Air	Chemical	hazardous air pollutants	carbon tetrachloride	flux	-
1049	4	Air	Chemical	hazardous air pollutants	carbonyl sulfide	-	-
1051	5	Air	Chemical	hazardous air pollutants	carbonyl sulfide	concentration	-
1050	5	Air	Chemical	hazardous air pollutants	carbonyl sulfide	deposition	-
1052	5	Air	Chemical	hazardous air pollutants	carbonyl sulfide	flux	-
1053	4	Air	Chemical	hazardous air pollutants	catechol	-	-
1055	5	Air	Chemical	hazardous air pollutants	catechol	concentration	-
1054	5	Air	Chemical	hazardous air pollutants	catechol	deposition	-
1056	5	Air	Chemical	hazardous air pollutants	catechol	flux	-
1057	4	Air	Chemical	hazardous air pollutants	chloramben	-	-
1059	5	Air	Chemical	hazardous air pollutants	chloramben	concentration	-
1058	5	Air	Chemical	hazardous air pollutants	chloramben	deposition	-
1060	5	Air	Chemical	hazardous air pollutants	chloramben	flux	-
1061	4	Air	Chemical	hazardous air pollutants	chlordane	-	-
1063	5	Air	Chemical	hazardous air pollutants	chlordane	concentration	-
1062	5	Air	Chemical	hazardous air pollutants	chlordane	deposition	-
1064	5	Air	Chemical	hazardous air pollutants	chlordane	flux	-
1065	4	Air	Chemical	hazardous air pollutants	chlorine	-	-
1067	5	Air	Chemical	hazardous air pollutants	chlorine	concentration	-
1066	5	Air	Chemical	hazardous air pollutants	chlorine	deposition	-
1068	5	Air	Chemical	hazardous air pollutants	chlorine	flux	-
1069	4	Air	Chemical	hazardous air pollutants	chloroacetic acid	-	-
1071	5	Air	Chemical	hazardous air pollutants	chloroacetic acid	concentration	-
1070	5	Air	Chemical	hazardous air pollutants	chloroacetic acid	deposition	-
1072	5	Air	Chemical	hazardous air pollutants	chloroacetic acid	flux	-
1077	4	Air	Chemical	hazardous air pollutants	chlorobenzene	-	-
1079	5	Air	Chemical	hazardous air pollutants	chlorobenzene	concentration	-
1078	5	Air	Chemical	hazardous air pollutants	chlorobenzene	deposition	-
1080	5	Air	Chemical	hazardous air pollutants	chlorobenzene	flux	-
1081	4	Air	Chemical	hazardous air pollutants	chlorobenzilate	-	-
1083	5	Air	Chemical	hazardous air pollutants	chlorobenzilate	concentration	-
1082	5	Air	Chemical	hazardous air pollutants	chlorobenzilate	deposition	-
1084	5	Air	Chemical	hazardous air pollutants	chlorobenzilate	flux	-
1085	4	Air	Chemical	hazardous air pollutants	chloroform	-	-
1087	5	Air	Chemical	hazardous air pollutants	chloroform	concentration	-
1086	5	Air	Chemical	hazardous air pollutants	chloroform	deposition	-
1088	5	Air	Chemical	hazardous air pollutants	chloroform	flux	-
1089	4	Air	Chemical	hazardous air pollutants	chloromethyl methyl ether	-	-
1091	5	Air	Chemical	hazardous air pollutants	chloromethyl methyl ether	concentration	-
1090	5	Air	Chemical	hazardous air pollutants	chloromethyl methyl ether	deposition	-
1092	5	Air	Chemical	hazardous air pollutants	chloromethyl methyl ether	flux	-
1093	4	Air	Chemical	hazardous air pollutants	chloroprene	-	-
1095	5	Air	Chemical	hazardous air pollutants	chloroprene	concentration	-
1094	5	Air	Chemical	hazardous air pollutants	chloroprene	deposition	-
1096	5	Air	Chemical	hazardous air pollutants	chloroprene	flux	-
1625	4	Air	Chemical	hazardous air pollutants	coke oven emissions	-	-
1627	5	Air	Chemical	hazardous air pollutants	coke oven emissions	concentration	-
1626	5	Air	Chemical	hazardous air pollutants	coke oven emissions	deposition	-
1628	5	Air	Chemical	hazardous air pollutants	coke oven emissions	flux	-
931	4	Air	Chemical	hazardous air pollutants	concentration	-	-
1097	4	Air	Chemical	hazardous air pollutants	cresols/cresylic acid (isomers and mixture)	-	-
1099	5	Air	Chemical	hazardous air pollutants	cresols/cresylic acid (isomers and mixture)	concentration	-
1098	5	Air	Chemical	hazardous air pollutants	cresols/cresylic acid (isomers and mixture)	deposition	-
1100	5	Air	Chemical	hazardous air pollutants	cresols/cresylic acid (isomers and mixture)	flux	-
1113	4	Air	Chemical	hazardous air pollutants	cumene	-	-
1115	5	Air	Chemical	hazardous air pollutants	cumene	concentration	-
1114	5	Air	Chemical	hazardous air pollutants	cumene	deposition	-
1116	5	Air	Chemical	hazardous air pollutants	cumene	flux	-
1629	4	Air	Chemical	hazardous air pollutants	cyanide compounds	-	-
1631	5	Air	Chemical	hazardous air pollutants	cyanide compounds	concentration	-
1630	5	Air	Chemical	hazardous air pollutants	cyanide compounds	deposition	-
1632	5	Air	Chemical	hazardous air pollutants	cyanide compounds	flux	-
1121	4	Air	Chemical	hazardous air pollutants	dde	-	-
1123	5	Air	Chemical	hazardous air pollutants	dde	concentration	-
1122	5	Air	Chemical	hazardous air pollutants	dde	deposition	-
1124	5	Air	Chemical	hazardous air pollutants	dde	flux	-
930	4	Air	Chemical	hazardous air pollutants	deposition	-	-
1125	4	Air	Chemical	hazardous air pollutants	diazomethane	-	-
1127	5	Air	Chemical	hazardous air pollutants	diazomethane	concentration	-
1126	5	Air	Chemical	hazardous air pollutants	diazomethane	deposition	-
1128	5	Air	Chemical	hazardous air pollutants	diazomethane	flux	-
1129	4	Air	Chemical	hazardous air pollutants	dibenzofurans	-	-
1131	5	Air	Chemical	hazardous air pollutants	dibenzofurans	concentration	-
1130	5	Air	Chemical	hazardous air pollutants	dibenzofurans	deposition	-
1132	5	Air	Chemical	hazardous air pollutants	dibenzofurans	flux	-
1137	4	Air	Chemical	hazardous air pollutants	dibutylphthalate	-	-
1139	5	Air	Chemical	hazardous air pollutants	dibutylphthalate	concentration	-
1138	5	Air	Chemical	hazardous air pollutants	dibutylphthalate	deposition	-
1140	5	Air	Chemical	hazardous air pollutants	dibutylphthalate	flux	-
1149	4	Air	Chemical	hazardous air pollutants	dichloroethyl ether (bis(2-chloroethyl)ether)	-	-
1151	5	Air	Chemical	hazardous air pollutants	dichloroethyl ether (bis(2-chloroethyl)ether)	concentration	-
1150	5	Air	Chemical	hazardous air pollutants	dichloroethyl ether (bis(2-chloroethyl)ether)	deposition	-
1152	5	Air	Chemical	hazardous air pollutants	dichloroethyl ether (bis(2-chloroethyl)ether)	flux	-
1157	4	Air	Chemical	hazardous air pollutants	dichlorvos	-	-
1159	5	Air	Chemical	hazardous air pollutants	dichlorvos	concentration	-
1158	5	Air	Chemical	hazardous air pollutants	dichlorvos	deposition	-
1160	5	Air	Chemical	hazardous air pollutants	dichlorvos	flux	-
1161	4	Air	Chemical	hazardous air pollutants	diethanolamine	-	-
1163	5	Air	Chemical	hazardous air pollutants	diethanolamine	concentration	-
1162	5	Air	Chemical	hazardous air pollutants	diethanolamine	deposition	-
1164	5	Air	Chemical	hazardous air pollutants	diethanolamine	flux	-
1169	4	Air	Chemical	hazardous air pollutants	diethyl sulfate	-	-
1171	5	Air	Chemical	hazardous air pollutants	diethyl sulfate	concentration	-
1170	5	Air	Chemical	hazardous air pollutants	diethyl sulfate	deposition	-
1172	5	Air	Chemical	hazardous air pollutants	diethyl sulfate	flux	-
1177	4	Air	Chemical	hazardous air pollutants	dimethyl aminoazobenzene	-	-
1179	5	Air	Chemical	hazardous air pollutants	dimethyl aminoazobenzene	concentration	-
1178	5	Air	Chemical	hazardous air pollutants	dimethyl aminoazobenzene	deposition	-
1180	5	Air	Chemical	hazardous air pollutants	dimethyl aminoazobenzene	flux	-
1185	4	Air	Chemical	hazardous air pollutants	dimethyl carbamoyl chloride	-	-
1187	5	Air	Chemical	hazardous air pollutants	dimethyl carbamoyl chloride	concentration	-
1186	5	Air	Chemical	hazardous air pollutants	dimethyl carbamoyl chloride	deposition	-
1188	5	Air	Chemical	hazardous air pollutants	dimethyl carbamoyl chloride	flux	-
1189	4	Air	Chemical	hazardous air pollutants	dimethyl formamide	-	-
1191	5	Air	Chemical	hazardous air pollutants	dimethyl formamide	concentration	-
1190	5	Air	Chemical	hazardous air pollutants	dimethyl formamide	deposition	-
1192	5	Air	Chemical	hazardous air pollutants	dimethyl formamide	flux	-
1197	4	Air	Chemical	hazardous air pollutants	dimethyl phthalate	-	-
1199	5	Air	Chemical	hazardous air pollutants	dimethyl phthalate	concentration	-
1198	5	Air	Chemical	hazardous air pollutants	dimethyl phthalate	deposition	-
1200	5	Air	Chemical	hazardous air pollutants	dimethyl phthalate	flux	-
1201	4	Air	Chemical	hazardous air pollutants	dimethyl sulfate	-	-
1203	5	Air	Chemical	hazardous air pollutants	dimethyl sulfate	concentration	-
1202	5	Air	Chemical	hazardous air pollutants	dimethyl sulfate	deposition	-
1204	5	Air	Chemical	hazardous air pollutants	dimethyl sulfate	flux	-
1225	4	Air	Chemical	hazardous air pollutants	epichlorohydrin (l-chloro-2,3-epoxypropane)	-	-
1227	5	Air	Chemical	hazardous air pollutants	epichlorohydrin (l-chloro-2,3-epoxypropane)	concentration	-
1226	5	Air	Chemical	hazardous air pollutants	epichlorohydrin (l-chloro-2,3-epoxypropane)	deposition	-
1228	5	Air	Chemical	hazardous air pollutants	epichlorohydrin (l-chloro-2,3-epoxypropane)	flux	-
1233	4	Air	Chemical	hazardous air pollutants	ethyl acrylate	-	-
1235	5	Air	Chemical	hazardous air pollutants	ethyl acrylate	concentration	-
1234	5	Air	Chemical	hazardous air pollutants	ethyl acrylate	deposition	-
1236	5	Air	Chemical	hazardous air pollutants	ethyl acrylate	flux	-
1237	4	Air	Chemical	hazardous air pollutants	ethyl benzene	-	-
1239	5	Air	Chemical	hazardous air pollutants	ethyl benzene	concentration	-
1238	5	Air	Chemical	hazardous air pollutants	ethyl benzene	deposition	-
1240	5	Air	Chemical	hazardous air pollutants	ethyl benzene	flux	-
1241	4	Air	Chemical	hazardous air pollutants	ethyl carbamate (urethane)	-	-
1243	5	Air	Chemical	hazardous air pollutants	ethyl carbamate (urethane)	concentration	-
1242	5	Air	Chemical	hazardous air pollutants	ethyl carbamate (urethane)	deposition	-
1244	5	Air	Chemical	hazardous air pollutants	ethyl carbamate (urethane)	flux	-
1245	4	Air	Chemical	hazardous air pollutants	ethyl chloride (chloroethane)	-	-
1247	5	Air	Chemical	hazardous air pollutants	ethyl chloride (chloroethane)	concentration	-
1246	5	Air	Chemical	hazardous air pollutants	ethyl chloride (chloroethane)	deposition	-
1248	5	Air	Chemical	hazardous air pollutants	ethyl chloride (chloroethane)	flux	-
1249	4	Air	Chemical	hazardous air pollutants	ethylene dibromide (dibromoethane)	-	-
1251	5	Air	Chemical	hazardous air pollutants	ethylene dibromide (dibromoethane)	concentration	-
1250	5	Air	Chemical	hazardous air pollutants	ethylene dibromide (dibromoethane)	deposition	-
1252	5	Air	Chemical	hazardous air pollutants	ethylene dibromide (dibromoethane)	flux	-
1253	4	Air	Chemical	hazardous air pollutants	ethylene dichloride (1,2-dichloroethane)	-	-
1255	5	Air	Chemical	hazardous air pollutants	ethylene dichloride (1,2-dichloroethane)	concentration	-
1254	5	Air	Chemical	hazardous air pollutants	ethylene dichloride (1,2-dichloroethane)	deposition	-
1256	5	Air	Chemical	hazardous air pollutants	ethylene dichloride (1,2-dichloroethane)	flux	-
1257	4	Air	Chemical	hazardous air pollutants	ethylene glycol	-	-
1259	5	Air	Chemical	hazardous air pollutants	ethylene glycol	concentration	-
1258	5	Air	Chemical	hazardous air pollutants	ethylene glycol	deposition	-
1260	5	Air	Chemical	hazardous air pollutants	ethylene glycol	flux	-
1261	4	Air	Chemical	hazardous air pollutants	ethylene imine (aziridine)	-	-
1263	5	Air	Chemical	hazardous air pollutants	ethylene imine (aziridine)	concentration	-
1262	5	Air	Chemical	hazardous air pollutants	ethylene imine (aziridine)	deposition	-
1264	5	Air	Chemical	hazardous air pollutants	ethylene imine (aziridine)	flux	-
1265	4	Air	Chemical	hazardous air pollutants	ethylene oxide	-	-
1267	5	Air	Chemical	hazardous air pollutants	ethylene oxide	concentration	-
1266	5	Air	Chemical	hazardous air pollutants	ethylene oxide	deposition	-
1268	5	Air	Chemical	hazardous air pollutants	ethylene oxide	flux	-
1269	4	Air	Chemical	hazardous air pollutants	ethylene thiourea	-	-
1271	5	Air	Chemical	hazardous air pollutants	ethylene thiourea	concentration	-
1270	5	Air	Chemical	hazardous air pollutants	ethylene thiourea	deposition	-
1272	5	Air	Chemical	hazardous air pollutants	ethylene thiourea	flux	-
1273	4	Air	Chemical	hazardous air pollutants	ethylidene dichloride (1,1-dichloroethane)	-	-
1275	5	Air	Chemical	hazardous air pollutants	ethylidene dichloride (1,1-dichloroethane)	concentration	-
1274	5	Air	Chemical	hazardous air pollutants	ethylidene dichloride (1,1-dichloroethane)	deposition	-
1276	5	Air	Chemical	hazardous air pollutants	ethylidene dichloride (1,1-dichloroethane)	flux	-
1637	4	Air	Chemical	hazardous air pollutants	fine mineral fibers	-	-
1639	5	Air	Chemical	hazardous air pollutants	fine mineral fibers	concentration	-
1638	5	Air	Chemical	hazardous air pollutants	fine mineral fibers	deposition	-
1640	5	Air	Chemical	hazardous air pollutants	fine mineral fibers	flux	-
932	4	Air	Chemical	hazardous air pollutants	flux	-	-
1277	4	Air	Chemical	hazardous air pollutants	formaldehyde	-	-
1279	5	Air	Chemical	hazardous air pollutants	formaldehyde	concentration	-
1278	5	Air	Chemical	hazardous air pollutants	formaldehyde	deposition	-
1280	5	Air	Chemical	hazardous air pollutants	formaldehyde	flux	-
1633	4	Air	Chemical	hazardous air pollutants	glycol ethers	-	-
1635	5	Air	Chemical	hazardous air pollutants	glycol ethers	concentration	-
1634	5	Air	Chemical	hazardous air pollutants	glycol ethers	deposition	-
1636	5	Air	Chemical	hazardous air pollutants	glycol ethers	flux	-
1281	4	Air	Chemical	hazardous air pollutants	heptachlor	-	-
1283	5	Air	Chemical	hazardous air pollutants	heptachlor	concentration	-
1282	5	Air	Chemical	hazardous air pollutants	heptachlor	deposition	-
1284	5	Air	Chemical	hazardous air pollutants	heptachlor	flux	-
1285	4	Air	Chemical	hazardous air pollutants	hexachlorobenzene	-	-
1287	5	Air	Chemical	hazardous air pollutants	hexachlorobenzene	concentration	-
1286	5	Air	Chemical	hazardous air pollutants	hexachlorobenzene	deposition	-
1288	5	Air	Chemical	hazardous air pollutants	hexachlorobenzene	flux	-
1289	4	Air	Chemical	hazardous air pollutants	hexachlorobutadiene	-	-
1291	5	Air	Chemical	hazardous air pollutants	hexachlorobutadiene	concentration	-
1290	5	Air	Chemical	hazardous air pollutants	hexachlorobutadiene	deposition	-
1292	5	Air	Chemical	hazardous air pollutants	hexachlorobutadiene	flux	-
1293	4	Air	Chemical	hazardous air pollutants	hexachlorocyclopentadiene	-	-
1295	5	Air	Chemical	hazardous air pollutants	hexachlorocyclopentadiene	concentration	-
1294	5	Air	Chemical	hazardous air pollutants	hexachlorocyclopentadiene	deposition	-
1296	5	Air	Chemical	hazardous air pollutants	hexachlorocyclopentadiene	flux	-
1297	4	Air	Chemical	hazardous air pollutants	hexachloroethane	-	-
1299	5	Air	Chemical	hazardous air pollutants	hexachloroethane	concentration	-
1298	5	Air	Chemical	hazardous air pollutants	hexachloroethane	deposition	-
1300	5	Air	Chemical	hazardous air pollutants	hexachloroethane	flux	-
1301	4	Air	Chemical	hazardous air pollutants	hexamethylene-1,6-diisocyanate	-	-
1303	5	Air	Chemical	hazardous air pollutants	hexamethylene-1,6-diisocyanate	concentration	-
1302	5	Air	Chemical	hazardous air pollutants	hexamethylene-1,6-diisocyanate	deposition	-
1304	5	Air	Chemical	hazardous air pollutants	hexamethylene-1,6-diisocyanate	flux	-
1305	4	Air	Chemical	hazardous air pollutants	hexamethylphosphoramide	-	-
1307	5	Air	Chemical	hazardous air pollutants	hexamethylphosphoramide	concentration	-
1306	5	Air	Chemical	hazardous air pollutants	hexamethylphosphoramide	deposition	-
1308	5	Air	Chemical	hazardous air pollutants	hexamethylphosphoramide	flux	-
1309	4	Air	Chemical	hazardous air pollutants	hexane	-	-
1311	5	Air	Chemical	hazardous air pollutants	hexane	concentration	-
1310	5	Air	Chemical	hazardous air pollutants	hexane	deposition	-
1312	5	Air	Chemical	hazardous air pollutants	hexane	flux	-
1313	4	Air	Chemical	hazardous air pollutants	hydrazine	-	-
1315	5	Air	Chemical	hazardous air pollutants	hydrazine	concentration	-
1314	5	Air	Chemical	hazardous air pollutants	hydrazine	deposition	-
1316	5	Air	Chemical	hazardous air pollutants	hydrazine	flux	-
1317	4	Air	Chemical	hazardous air pollutants	hydrochloric acid	-	-
1319	5	Air	Chemical	hazardous air pollutants	hydrochloric acid	concentration	-
1318	5	Air	Chemical	hazardous air pollutants	hydrochloric acid	deposition	-
1320	5	Air	Chemical	hazardous air pollutants	hydrochloric acid	flux	-
1321	4	Air	Chemical	hazardous air pollutants	hydrogen fluoride (hydrofluoric acid)	-	-
1323	5	Air	Chemical	hazardous air pollutants	hydrogen fluoride (hydrofluoric acid)	concentration	-
1322	5	Air	Chemical	hazardous air pollutants	hydrogen fluoride (hydrofluoric acid)	deposition	-
1324	5	Air	Chemical	hazardous air pollutants	hydrogen fluoride (hydrofluoric acid)	flux	-
1325	4	Air	Chemical	hazardous air pollutants	hydrogen sulfide	-	-
1327	5	Air	Chemical	hazardous air pollutants	hydrogen sulfide	concentration	-
1326	5	Air	Chemical	hazardous air pollutants	hydrogen sulfide	deposition	-
1328	5	Air	Chemical	hazardous air pollutants	hydrogen sulfide	flux	-
1329	4	Air	Chemical	hazardous air pollutants	hydroquinone	-	-
1331	5	Air	Chemical	hazardous air pollutants	hydroquinone	concentration	-
1330	5	Air	Chemical	hazardous air pollutants	hydroquinone	deposition	-
1332	5	Air	Chemical	hazardous air pollutants	hydroquinone	flux	-
1333	4	Air	Chemical	hazardous air pollutants	isophorone	-	-
1335	5	Air	Chemical	hazardous air pollutants	isophorone	concentration	-
1334	5	Air	Chemical	hazardous air pollutants	isophorone	deposition	-
1336	5	Air	Chemical	hazardous air pollutants	isophorone	flux	-
1337	4	Air	Chemical	hazardous air pollutants	lindane (all isomers)	-	-
1339	5	Air	Chemical	hazardous air pollutants	lindane (all isomers)	concentration	-
1338	5	Air	Chemical	hazardous air pollutants	lindane (all isomers)	deposition	-
1340	5	Air	Chemical	hazardous air pollutants	lindane (all isomers)	flux	-
1105	4	Air	Chemical	hazardous air pollutants	m-cresol	-	-
1107	5	Air	Chemical	hazardous air pollutants	m-cresol	concentration	-
1106	5	Air	Chemical	hazardous air pollutants	m-cresol	deposition	-
1108	5	Air	Chemical	hazardous air pollutants	m-cresol	flux	-
1617	4	Air	Chemical	hazardous air pollutants	m-xylenes	-	-
1619	5	Air	Chemical	hazardous air pollutants	m-xylenes	concentration	-
1618	5	Air	Chemical	hazardous air pollutants	m-xylenes	deposition	-
1620	5	Air	Chemical	hazardous air pollutants	m-xylenes	flux	-
1341	4	Air	Chemical	hazardous air pollutants	maleic anhydride	-	-
1343	5	Air	Chemical	hazardous air pollutants	maleic anhydride	concentration	-
1342	5	Air	Chemical	hazardous air pollutants	maleic anhydride	deposition	-
1344	5	Air	Chemical	hazardous air pollutants	maleic anhydride	flux	-
1345	4	Air	Chemical	hazardous air pollutants	methanol	-	-
1347	5	Air	Chemical	hazardous air pollutants	methanol	concentration	-
1346	5	Air	Chemical	hazardous air pollutants	methanol	deposition	-
1348	5	Air	Chemical	hazardous air pollutants	methanol	flux	-
1349	4	Air	Chemical	hazardous air pollutants	methoxychlor	-	-
1351	5	Air	Chemical	hazardous air pollutants	methoxychlor	concentration	-
1350	5	Air	Chemical	hazardous air pollutants	methoxychlor	deposition	-
1352	5	Air	Chemical	hazardous air pollutants	methoxychlor	flux	-
1353	4	Air	Chemical	hazardous air pollutants	methyl bromide (bromomethane)	-	-
1355	5	Air	Chemical	hazardous air pollutants	methyl bromide (bromomethane)	concentration	-
1354	5	Air	Chemical	hazardous air pollutants	methyl bromide (bromomethane)	deposition	-
1356	5	Air	Chemical	hazardous air pollutants	methyl bromide (bromomethane)	flux	-
1357	4	Air	Chemical	hazardous air pollutants	methyl chloride (chloromethane)	-	-
1359	5	Air	Chemical	hazardous air pollutants	methyl chloride (chloromethane)	concentration	-
1358	5	Air	Chemical	hazardous air pollutants	methyl chloride (chloromethane)	deposition	-
1360	5	Air	Chemical	hazardous air pollutants	methyl chloride (chloromethane)	flux	-
1361	4	Air	Chemical	hazardous air pollutants	methyl chloroform (1,1,1-trichloroethane)	-	-
1363	5	Air	Chemical	hazardous air pollutants	methyl chloroform (1,1,1-trichloroethane)	concentration	-
1362	5	Air	Chemical	hazardous air pollutants	methyl chloroform (1,1,1-trichloroethane)	deposition	-
1364	5	Air	Chemical	hazardous air pollutants	methyl chloroform (1,1,1-trichloroethane)	flux	-
1365	4	Air	Chemical	hazardous air pollutants	methyl ethyl ketone (2-butanone)	-	-
1367	5	Air	Chemical	hazardous air pollutants	methyl ethyl ketone (2-butanone)	concentration	-
1366	5	Air	Chemical	hazardous air pollutants	methyl ethyl ketone (2-butanone)	deposition	-
1368	5	Air	Chemical	hazardous air pollutants	methyl ethyl ketone (2-butanone)	flux	-
1369	4	Air	Chemical	hazardous air pollutants	methyl hydrazine	-	-
1371	5	Air	Chemical	hazardous air pollutants	methyl hydrazine	concentration	-
1370	5	Air	Chemical	hazardous air pollutants	methyl hydrazine	deposition	-
1372	5	Air	Chemical	hazardous air pollutants	methyl hydrazine	flux	-
1373	4	Air	Chemical	hazardous air pollutants	methyl iodide (iodomethane)	-	-
1375	5	Air	Chemical	hazardous air pollutants	methyl iodide (iodomethane)	concentration	-
1374	5	Air	Chemical	hazardous air pollutants	methyl iodide (iodomethane)	deposition	-
1376	5	Air	Chemical	hazardous air pollutants	methyl iodide (iodomethane)	flux	-
1377	4	Air	Chemical	hazardous air pollutants	methyl isobutyl ketone (hexone)	-	-
1379	5	Air	Chemical	hazardous air pollutants	methyl isobutyl ketone (hexone)	concentration	-
1378	5	Air	Chemical	hazardous air pollutants	methyl isobutyl ketone (hexone)	deposition	-
1380	5	Air	Chemical	hazardous air pollutants	methyl isobutyl ketone (hexone)	flux	-
1381	4	Air	Chemical	hazardous air pollutants	methyl isocyanate	-	-
1383	5	Air	Chemical	hazardous air pollutants	methyl isocyanate	concentration	-
1382	5	Air	Chemical	hazardous air pollutants	methyl isocyanate	deposition	-
1384	5	Air	Chemical	hazardous air pollutants	methyl isocyanate	flux	-
1385	4	Air	Chemical	hazardous air pollutants	methyl methacrylate	-	-
1387	5	Air	Chemical	hazardous air pollutants	methyl methacrylate	concentration	-
1386	5	Air	Chemical	hazardous air pollutants	methyl methacrylate	deposition	-
1388	5	Air	Chemical	hazardous air pollutants	methyl methacrylate	flux	-
1389	4	Air	Chemical	hazardous air pollutants	methyl tert butyl ether	-	-
1391	5	Air	Chemical	hazardous air pollutants	methyl tert butyl ether	concentration	-
1390	5	Air	Chemical	hazardous air pollutants	methyl tert butyl ether	deposition	-
1392	5	Air	Chemical	hazardous air pollutants	methyl tert butyl ether	flux	-
1397	4	Air	Chemical	hazardous air pollutants	methylene chloride (dichloromethane)	-	-
1399	5	Air	Chemical	hazardous air pollutants	methylene chloride (dichloromethane)	concentration	-
1398	5	Air	Chemical	hazardous air pollutants	methylene chloride (dichloromethane)	deposition	-
1400	5	Air	Chemical	hazardous air pollutants	methylene chloride (dichloromethane)	flux	-
1401	4	Air	Chemical	hazardous air pollutants	methylene diphenyl diisocyanate (mdi)	-	-
1403	5	Air	Chemical	hazardous air pollutants	methylene diphenyl diisocyanate (mdi)	concentration	-
1402	5	Air	Chemical	hazardous air pollutants	methylene diphenyl diisocyanate (mdi)	deposition	-
1404	5	Air	Chemical	hazardous air pollutants	methylene diphenyl diisocyanate (mdi)	flux	-
1429	4	Air	Chemical	hazardous air pollutants	n-nitroso-n-methylurea	-	-
1431	5	Air	Chemical	hazardous air pollutants	n-nitroso-n-methylurea	concentration	-
1430	5	Air	Chemical	hazardous air pollutants	n-nitroso-n-methylurea	deposition	-
1432	5	Air	Chemical	hazardous air pollutants	n-nitroso-n-methylurea	flux	-
1433	4	Air	Chemical	hazardous air pollutants	n-nitrosodimethylamine	-	-
1435	5	Air	Chemical	hazardous air pollutants	n-nitrosodimethylamine	concentration	-
1434	5	Air	Chemical	hazardous air pollutants	n-nitrosodimethylamine	deposition	-
1436	5	Air	Chemical	hazardous air pollutants	n-nitrosodimethylamine	flux	-
1437	4	Air	Chemical	hazardous air pollutants	n-nitrosomorpholine	-	-
1439	5	Air	Chemical	hazardous air pollutants	n-nitrosomorpholine	concentration	-
1438	5	Air	Chemical	hazardous air pollutants	n-nitrosomorpholine	deposition	-
1440	5	Air	Chemical	hazardous air pollutants	n-nitrosomorpholine	flux	-
1165	4	Air	Chemical	hazardous air pollutants	n,n-dimethylaniline	-	-
1167	5	Air	Chemical	hazardous air pollutants	n,n-dimethylaniline	concentration	-
1166	5	Air	Chemical	hazardous air pollutants	n,n-dimethylaniline	deposition	-
1168	5	Air	Chemical	hazardous air pollutants	n,n-dimethylaniline	flux	-
1409	4	Air	Chemical	hazardous air pollutants	naphthalene	-	-
1411	5	Air	Chemical	hazardous air pollutants	naphthalene	concentration	-
1410	5	Air	Chemical	hazardous air pollutants	naphthalene	deposition	-
1412	5	Air	Chemical	hazardous air pollutants	naphthalene	flux	-
1413	4	Air	Chemical	hazardous air pollutants	nitrobenzene	-	-
1415	5	Air	Chemical	hazardous air pollutants	nitrobenzene	concentration	-
1414	5	Air	Chemical	hazardous air pollutants	nitrobenzene	deposition	-
1416	5	Air	Chemical	hazardous air pollutants	nitrobenzene	flux	-
981	4	Air	Chemical	hazardous air pollutants	o-anisidine	-	-
983	5	Air	Chemical	hazardous air pollutants	o-anisidine	concentration	-
982	5	Air	Chemical	hazardous air pollutants	o-anisidine	deposition	-
984	5	Air	Chemical	hazardous air pollutants	o-anisidine	flux	-
1101	4	Air	Chemical	hazardous air pollutants	o-cresol	-	-
1103	5	Air	Chemical	hazardous air pollutants	o-cresol	concentration	-
1102	5	Air	Chemical	hazardous air pollutants	o-cresol	deposition	-
1104	5	Air	Chemical	hazardous air pollutants	o-cresol	flux	-
1553	4	Air	Chemical	hazardous air pollutants	o-toluidine	-	-
1555	5	Air	Chemical	hazardous air pollutants	o-toluidine	concentration	-
1554	5	Air	Chemical	hazardous air pollutants	o-toluidine	deposition	-
1556	5	Air	Chemical	hazardous air pollutants	o-toluidine	flux	-
1613	4	Air	Chemical	hazardous air pollutants	o-xylenes	-	-
1615	5	Air	Chemical	hazardous air pollutants	o-xylenes	concentration	-
1614	5	Air	Chemical	hazardous air pollutants	o-xylenes	deposition	-
1616	5	Air	Chemical	hazardous air pollutants	o-xylenes	flux	-
1109	4	Air	Chemical	hazardous air pollutants	p-cresol	-	-
1111	5	Air	Chemical	hazardous air pollutants	p-cresol	concentration	-
1110	5	Air	Chemical	hazardous air pollutants	p-cresol	deposition	-
1112	5	Air	Chemical	hazardous air pollutants	p-cresol	flux	-
1457	4	Air	Chemical	hazardous air pollutants	p-phenylenediamine	-	-
1459	5	Air	Chemical	hazardous air pollutants	p-phenylenediamine	concentration	-
1458	5	Air	Chemical	hazardous air pollutants	p-phenylenediamine	deposition	-
1460	5	Air	Chemical	hazardous air pollutants	p-phenylenediamine	flux	-
1621	4	Air	Chemical	hazardous air pollutants	p-xylenes	-	-
1623	5	Air	Chemical	hazardous air pollutants	p-xylenes	concentration	-
1622	5	Air	Chemical	hazardous air pollutants	p-xylenes	deposition	-
1624	5	Air	Chemical	hazardous air pollutants	p-xylenes	flux	-
1441	4	Air	Chemical	hazardous air pollutants	parathion	-	-
1443	5	Air	Chemical	hazardous air pollutants	parathion	concentration	-
1442	5	Air	Chemical	hazardous air pollutants	parathion	deposition	-
1444	5	Air	Chemical	hazardous air pollutants	parathion	flux	-
1445	4	Air	Chemical	hazardous air pollutants	pentachloronitrobenzene (quintobenzene)	-	-
1447	5	Air	Chemical	hazardous air pollutants	pentachloronitrobenzene (quintobenzene)	concentration	-
1446	5	Air	Chemical	hazardous air pollutants	pentachloronitrobenzene (quintobenzene)	deposition	-
1448	5	Air	Chemical	hazardous air pollutants	pentachloronitrobenzene (quintobenzene)	flux	-
1449	4	Air	Chemical	hazardous air pollutants	pentachlorophenol	-	-
1451	5	Air	Chemical	hazardous air pollutants	pentachlorophenol	concentration	-
1450	5	Air	Chemical	hazardous air pollutants	pentachlorophenol	deposition	-
1452	5	Air	Chemical	hazardous air pollutants	pentachlorophenol	flux	-
1453	4	Air	Chemical	hazardous air pollutants	phenol	-	-
1455	5	Air	Chemical	hazardous air pollutants	phenol	concentration	-
1454	5	Air	Chemical	hazardous air pollutants	phenol	deposition	-
1456	5	Air	Chemical	hazardous air pollutants	phenol	flux	-
1461	4	Air	Chemical	hazardous air pollutants	phosgene	-	-
1463	5	Air	Chemical	hazardous air pollutants	phosgene	concentration	-
1462	5	Air	Chemical	hazardous air pollutants	phosgene	deposition	-
1464	5	Air	Chemical	hazardous air pollutants	phosgene	flux	-
1465	4	Air	Chemical	hazardous air pollutants	phosphine	-	-
1467	5	Air	Chemical	hazardous air pollutants	phosphine	concentration	-
1466	5	Air	Chemical	hazardous air pollutants	phosphine	deposition	-
1468	5	Air	Chemical	hazardous air pollutants	phosphine	flux	-
1469	4	Air	Chemical	hazardous air pollutants	phosphorus	-	-
1471	5	Air	Chemical	hazardous air pollutants	phosphorus	concentration	-
1470	5	Air	Chemical	hazardous air pollutants	phosphorus	deposition	-
1472	5	Air	Chemical	hazardous air pollutants	phosphorus	flux	-
1473	4	Air	Chemical	hazardous air pollutants	phthalic anhydride	-	-
1475	5	Air	Chemical	hazardous air pollutants	phthalic anhydride	concentration	-
1474	5	Air	Chemical	hazardous air pollutants	phthalic anhydride	deposition	-
1476	5	Air	Chemical	hazardous air pollutants	phthalic anhydride	flux	-
1477	4	Air	Chemical	hazardous air pollutants	polychlorinated biphenyls (aroclors)	-	-
1479	5	Air	Chemical	hazardous air pollutants	polychlorinated biphenyls (aroclors)	concentration	-
1478	5	Air	Chemical	hazardous air pollutants	polychlorinated biphenyls (aroclors)	deposition	-
1480	5	Air	Chemical	hazardous air pollutants	polychlorinated biphenyls (aroclors)	flux	-
1641	4	Air	Chemical	hazardous air pollutants	polycyclic organic matter	-	-
1643	5	Air	Chemical	hazardous air pollutants	polycyclic organic matter	concentration	-
1642	5	Air	Chemical	hazardous air pollutants	polycyclic organic matter	deposition	-
1644	5	Air	Chemical	hazardous air pollutants	polycyclic organic matter	flux	-
1489	4	Air	Chemical	hazardous air pollutants	propionaldehyde	-	-
1491	5	Air	Chemical	hazardous air pollutants	propionaldehyde	concentration	-
1490	5	Air	Chemical	hazardous air pollutants	propionaldehyde	deposition	-
1492	5	Air	Chemical	hazardous air pollutants	propionaldehyde	flux	-
1493	4	Air	Chemical	hazardous air pollutants	propoxur (baygon)	-	-
1495	5	Air	Chemical	hazardous air pollutants	propoxur (baygon)	concentration	-
1494	5	Air	Chemical	hazardous air pollutants	propoxur (baygon)	deposition	-
1496	5	Air	Chemical	hazardous air pollutants	propoxur (baygon)	flux	-
1497	4	Air	Chemical	hazardous air pollutants	propylene dichloride (1,2-dichloropropane)	-	-
1499	5	Air	Chemical	hazardous air pollutants	propylene dichloride (1,2-dichloropropane)	concentration	-
1498	5	Air	Chemical	hazardous air pollutants	propylene dichloride (1,2-dichloropropane)	deposition	-
1500	5	Air	Chemical	hazardous air pollutants	propylene dichloride (1,2-dichloropropane)	flux	-
1501	4	Air	Chemical	hazardous air pollutants	propylene oxide	-	-
1503	5	Air	Chemical	hazardous air pollutants	propylene oxide	concentration	-
1502	5	Air	Chemical	hazardous air pollutants	propylene oxide	deposition	-
1504	5	Air	Chemical	hazardous air pollutants	propylene oxide	flux	-
1509	4	Air	Chemical	hazardous air pollutants	quinoline	-	-
1511	5	Air	Chemical	hazardous air pollutants	quinoline	concentration	-
1510	5	Air	Chemical	hazardous air pollutants	quinoline	deposition	-
1512	5	Air	Chemical	hazardous air pollutants	quinoline	flux	-
1513	4	Air	Chemical	hazardous air pollutants	quinone	-	-
1515	5	Air	Chemical	hazardous air pollutants	quinone	concentration	-
1514	5	Air	Chemical	hazardous air pollutants	quinone	deposition	-
1516	5	Air	Chemical	hazardous air pollutants	quinone	flux	-
1645	4	Air	Chemical	hazardous air pollutants	radionuclides (including radon)	-	-
1647	5	Air	Chemical	hazardous air pollutants	radionuclides (including radon)	concentration	-
1646	5	Air	Chemical	hazardous air pollutants	radionuclides (including radon)	deposition	-
1648	5	Air	Chemical	hazardous air pollutants	radionuclides (including radon)	flux	-
1517	4	Air	Chemical	hazardous air pollutants	styrene	-	-
1519	5	Air	Chemical	hazardous air pollutants	styrene	concentration	-
1518	5	Air	Chemical	hazardous air pollutants	styrene	deposition	-
1520	5	Air	Chemical	hazardous air pollutants	styrene	flux	-
1521	4	Air	Chemical	hazardous air pollutants	styrene oxide	-	-
1523	5	Air	Chemical	hazardous air pollutants	styrene oxide	concentration	-
1522	5	Air	Chemical	hazardous air pollutants	styrene oxide	deposition	-
1524	5	Air	Chemical	hazardous air pollutants	styrene oxide	flux	-
1533	4	Air	Chemical	hazardous air pollutants	tetrachloroethylene (perchloroethylene)	-	-
1535	5	Air	Chemical	hazardous air pollutants	tetrachloroethylene (perchloroethylene)	concentration	-
1534	5	Air	Chemical	hazardous air pollutants	tetrachloroethylene (perchloroethylene)	deposition	-
1536	5	Air	Chemical	hazardous air pollutants	tetrachloroethylene (perchloroethylene)	flux	-
1537	4	Air	Chemical	hazardous air pollutants	titanium tetrachloride	-	-
1539	5	Air	Chemical	hazardous air pollutants	titanium tetrachloride	concentration	-
1538	5	Air	Chemical	hazardous air pollutants	titanium tetrachloride	deposition	-
1540	5	Air	Chemical	hazardous air pollutants	titanium tetrachloride	flux	-
1541	4	Air	Chemical	hazardous air pollutants	toluene	-	-
1543	5	Air	Chemical	hazardous air pollutants	toluene	concentration	-
1542	5	Air	Chemical	hazardous air pollutants	toluene	deposition	-
1544	5	Air	Chemical	hazardous air pollutants	toluene	flux	-
1557	4	Air	Chemical	hazardous air pollutants	toxaphene (chlorinated camphene)	-	-
1559	5	Air	Chemical	hazardous air pollutants	toxaphene (chlorinated camphene)	concentration	-
1558	5	Air	Chemical	hazardous air pollutants	toxaphene (chlorinated camphene)	deposition	-
1560	5	Air	Chemical	hazardous air pollutants	toxaphene (chlorinated camphene)	flux	-
1569	4	Air	Chemical	hazardous air pollutants	trichloroethylene	-	-
1571	5	Air	Chemical	hazardous air pollutants	trichloroethylene	concentration	-
1570	5	Air	Chemical	hazardous air pollutants	trichloroethylene	deposition	-
1572	5	Air	Chemical	hazardous air pollutants	trichloroethylene	flux	-
1581	4	Air	Chemical	hazardous air pollutants	triethylamine	-	-
1583	5	Air	Chemical	hazardous air pollutants	triethylamine	concentration	-
1582	5	Air	Chemical	hazardous air pollutants	triethylamine	deposition	-
1584	5	Air	Chemical	hazardous air pollutants	triethylamine	flux	-
1585	4	Air	Chemical	hazardous air pollutants	trifluralin	-	-
1587	5	Air	Chemical	hazardous air pollutants	trifluralin	concentration	-
1586	5	Air	Chemical	hazardous air pollutants	trifluralin	deposition	-
1588	5	Air	Chemical	hazardous air pollutants	trifluralin	flux	-
1593	4	Air	Chemical	hazardous air pollutants	vinyl acetate	-	-
1595	5	Air	Chemical	hazardous air pollutants	vinyl acetate	concentration	-
1594	5	Air	Chemical	hazardous air pollutants	vinyl acetate	deposition	-
1596	5	Air	Chemical	hazardous air pollutants	vinyl acetate	flux	-
1597	4	Air	Chemical	hazardous air pollutants	vinyl bromide	-	-
1599	5	Air	Chemical	hazardous air pollutants	vinyl bromide	concentration	-
1598	5	Air	Chemical	hazardous air pollutants	vinyl bromide	deposition	-
1600	5	Air	Chemical	hazardous air pollutants	vinyl bromide	flux	-
1601	4	Air	Chemical	hazardous air pollutants	vinyl chloride	-	-
1603	5	Air	Chemical	hazardous air pollutants	vinyl chloride	concentration	-
1602	5	Air	Chemical	hazardous air pollutants	vinyl chloride	deposition	-
1604	5	Air	Chemical	hazardous air pollutants	vinyl chloride	flux	-
1605	4	Air	Chemical	hazardous air pollutants	vinylidene chloride (1,1-dichloroethylene)	-	-
1607	5	Air	Chemical	hazardous air pollutants	vinylidene chloride (1,1-dichloroethylene)	concentration	-
1606	5	Air	Chemical	hazardous air pollutants	vinylidene chloride (1,1-dichloroethylene)	deposition	-
1608	5	Air	Chemical	hazardous air pollutants	vinylidene chloride (1,1-dichloroethylene)	flux	-
1609	4	Air	Chemical	hazardous air pollutants	xylenes (isomers and mixture)	-	-
1611	5	Air	Chemical	hazardous air pollutants	xylenes (isomers and mixture)	concentration	-
1610	5	Air	Chemical	hazardous air pollutants	xylenes (isomers and mixture)	deposition	-
1612	5	Air	Chemical	hazardous air pollutants	xylenes (isomers and mixture)	flux	-
820	3	Air	Chemical	metal compounds	-	-	-
824	4	Air	Chemical	metal compounds	aluminum compounds	-	-
826	5	Air	Chemical	metal compounds	aluminum compounds	concentration	-
825	5	Air	Chemical	metal compounds	aluminum compounds	deposition	-
827	5	Air	Chemical	metal compounds	aluminum compounds	flux	-
828	4	Air	Chemical	metal compounds	antimony compounds	-	-
830	5	Air	Chemical	metal compounds	antimony compounds	concentration	-
829	5	Air	Chemical	metal compounds	antimony compounds	deposition	-
831	5	Air	Chemical	metal compounds	antimony compounds	flux	-
832	4	Air	Chemical	metal compounds	arsenic compounds	-	-
834	5	Air	Chemical	metal compounds	arsenic compounds	concentration	-
833	5	Air	Chemical	metal compounds	arsenic compounds	deposition	-
835	5	Air	Chemical	metal compounds	arsenic compounds	flux	-
836	4	Air	Chemical	metal compounds	barium compounds	-	-
838	5	Air	Chemical	metal compounds	barium compounds	concentration	-
837	5	Air	Chemical	metal compounds	barium compounds	deposition	-
839	5	Air	Chemical	metal compounds	barium compounds	flux	-
840	4	Air	Chemical	metal compounds	beryllium compounds	-	-
842	5	Air	Chemical	metal compounds	beryllium compounds	concentration	-
841	5	Air	Chemical	metal compounds	beryllium compounds	deposition	-
843	5	Air	Chemical	metal compounds	beryllium compounds	flux	-
844	4	Air	Chemical	metal compounds	bismuth compounds	-	-
846	5	Air	Chemical	metal compounds	bismuth compounds	concentration	-
845	5	Air	Chemical	metal compounds	bismuth compounds	deposition	-
847	5	Air	Chemical	metal compounds	bismuth compounds	flux	-
848	4	Air	Chemical	metal compounds	boron compounds	-	-
850	5	Air	Chemical	metal compounds	boron compounds	concentration	-
849	5	Air	Chemical	metal compounds	boron compounds	deposition	-
851	5	Air	Chemical	metal compounds	boron compounds	flux	-
852	4	Air	Chemical	metal compounds	cadmium compounds	-	-
854	5	Air	Chemical	metal compounds	cadmium compounds	concentration	-
853	5	Air	Chemical	metal compounds	cadmium compounds	deposition	-
855	5	Air	Chemical	metal compounds	cadmium compounds	flux	-
856	4	Air	Chemical	metal compounds	chromium compounds	-	-
858	5	Air	Chemical	metal compounds	chromium compounds	concentration	-
857	5	Air	Chemical	metal compounds	chromium compounds	deposition	-
859	5	Air	Chemical	metal compounds	chromium compounds	flux	-
860	4	Air	Chemical	metal compounds	cobalt compounds	-	-
862	5	Air	Chemical	metal compounds	cobalt compounds	concentration	-
861	5	Air	Chemical	metal compounds	cobalt compounds	deposition	-
863	5	Air	Chemical	metal compounds	cobalt compounds	flux	-
822	4	Air	Chemical	metal compounds	concentration	-	-
864	4	Air	Chemical	metal compounds	copper compounds	-	-
866	5	Air	Chemical	metal compounds	copper compounds	concentration	-
865	5	Air	Chemical	metal compounds	copper compounds	deposition	-
867	5	Air	Chemical	metal compounds	copper compounds	flux	-
821	4	Air	Chemical	metal compounds	deposition	-	-
823	4	Air	Chemical	metal compounds	flux	-	-
868	4	Air	Chemical	metal compounds	iodine compounds	-	-
870	5	Air	Chemical	metal compounds	iodine compounds	concentration	-
869	5	Air	Chemical	metal compounds	iodine compounds	deposition	-
871	5	Air	Chemical	metal compounds	iodine compounds	flux	-
872	4	Air	Chemical	metal compounds	iron compounds	-	-
874	5	Air	Chemical	metal compounds	iron compounds	concentration	-
873	5	Air	Chemical	metal compounds	iron compounds	deposition	-
875	5	Air	Chemical	metal compounds	iron compounds	flux	-
876	4	Air	Chemical	metal compounds	lead compounds	-	-
878	5	Air	Chemical	metal compounds	lead compounds	concentration	-
877	5	Air	Chemical	metal compounds	lead compounds	deposition	-
879	5	Air	Chemical	metal compounds	lead compounds	flux	-
880	4	Air	Chemical	metal compounds	manganese compounds	-	-
882	5	Air	Chemical	metal compounds	manganese compounds	concentration	-
881	5	Air	Chemical	metal compounds	manganese compounds	deposition	-
883	5	Air	Chemical	metal compounds	manganese compounds	flux	-
884	4	Air	Chemical	metal compounds	mercury compounds	-	-
886	5	Air	Chemical	metal compounds	mercury compounds	concentration	-
885	5	Air	Chemical	metal compounds	mercury compounds	deposition	-
887	5	Air	Chemical	metal compounds	mercury compounds	flux	-
888	4	Air	Chemical	metal compounds	molybdenum compounds	-	-
890	5	Air	Chemical	metal compounds	molybdenum compounds	concentration	-
889	5	Air	Chemical	metal compounds	molybdenum compounds	deposition	-
891	5	Air	Chemical	metal compounds	molybdenum compounds	flux	-
892	4	Air	Chemical	metal compounds	nickel compounds	-	-
894	5	Air	Chemical	metal compounds	nickel compounds	concentration	-
893	5	Air	Chemical	metal compounds	nickel compounds	deposition	-
895	5	Air	Chemical	metal compounds	nickel compounds	flux	-
896	4	Air	Chemical	metal compounds	selenium compounds	-	-
898	5	Air	Chemical	metal compounds	selenium compounds	concentration	-
897	5	Air	Chemical	metal compounds	selenium compounds	deposition	-
899	5	Air	Chemical	metal compounds	selenium compounds	flux	-
900	4	Air	Chemical	metal compounds	silver compounds	-	-
902	5	Air	Chemical	metal compounds	silver compounds	concentration	-
901	5	Air	Chemical	metal compounds	silver compounds	deposition	-
903	5	Air	Chemical	metal compounds	silver compounds	flux	-
904	4	Air	Chemical	metal compounds	strontium compounds	-	-
906	5	Air	Chemical	metal compounds	strontium compounds	concentration	-
905	5	Air	Chemical	metal compounds	strontium compounds	deposition	-
907	5	Air	Chemical	metal compounds	strontium compounds	flux	-
908	4	Air	Chemical	metal compounds	thallium compounds	-	-
910	5	Air	Chemical	metal compounds	thallium compounds	concentration	-
909	5	Air	Chemical	metal compounds	thallium compounds	deposition	-
911	5	Air	Chemical	metal compounds	thallium compounds	flux	-
912	4	Air	Chemical	metal compounds	vanadium compounds	-	-
914	5	Air	Chemical	metal compounds	vanadium compounds	concentration	-
913	5	Air	Chemical	metal compounds	vanadium compounds	deposition	-
915	5	Air	Chemical	metal compounds	vanadium compounds	flux	-
916	4	Air	Chemical	metal compounds	zinc compounds	-	-
918	5	Air	Chemical	metal compounds	zinc compounds	concentration	-
917	5	Air	Chemical	metal compounds	zinc compounds	deposition	-
919	5	Air	Chemical	metal compounds	zinc compounds	flux	-
920	3	Air	Chemical	metalloids	-	-	-
921	4	Air	Chemical	metalloids	silicon	-	-
923	5	Air	Chemical	metalloids	silicon	concentration	-
922	5	Air	Chemical	metalloids	silicon	deposition	-
924	5	Air	Chemical	metalloids	silicon	flux	-
925	5	Air	Chemical	metalloids	silicon	silica	-
927	6	Air	Chemical	metalloids	silicon	silica	concentration
926	6	Air	Chemical	metalloids	silicon	silica	deposition
928	6	Air	Chemical	metalloids	silicon	silica	flux
720	3	Air	Chemical	metals	-	-	-
724	4	Air	Chemical	metals	aluminum	-	-
726	5	Air	Chemical	metals	aluminum	concentration	-
725	5	Air	Chemical	metals	aluminum	deposition	-
727	5	Air	Chemical	metals	aluminum	flux	-
728	4	Air	Chemical	metals	antimony	-	-
730	5	Air	Chemical	metals	antimony	concentration	-
729	5	Air	Chemical	metals	antimony	deposition	-
731	5	Air	Chemical	metals	antimony	flux	-
732	4	Air	Chemical	metals	arsenic	-	-
734	5	Air	Chemical	metals	arsenic	concentration	-
733	5	Air	Chemical	metals	arsenic	deposition	-
735	5	Air	Chemical	metals	arsenic	flux	-
736	4	Air	Chemical	metals	barium	-	-
738	5	Air	Chemical	metals	barium	concentration	-
737	5	Air	Chemical	metals	barium	deposition	-
739	5	Air	Chemical	metals	barium	flux	-
740	4	Air	Chemical	metals	beryllium	-	-
742	5	Air	Chemical	metals	beryllium	concentration	-
741	5	Air	Chemical	metals	beryllium	deposition	-
743	5	Air	Chemical	metals	beryllium	flux	-
744	4	Air	Chemical	metals	bismuth	-	-
746	5	Air	Chemical	metals	bismuth	concentration	-
745	5	Air	Chemical	metals	bismuth	deposition	-
747	5	Air	Chemical	metals	bismuth	flux	-
748	4	Air	Chemical	metals	boron	-	-
750	5	Air	Chemical	metals	boron	concentration	-
749	5	Air	Chemical	metals	boron	deposition	-
751	5	Air	Chemical	metals	boron	flux	-
752	4	Air	Chemical	metals	cadmium	-	-
754	5	Air	Chemical	metals	cadmium	concentration	-
753	5	Air	Chemical	metals	cadmium	deposition	-
755	5	Air	Chemical	metals	cadmium	flux	-
756	4	Air	Chemical	metals	chromium	-	-
758	5	Air	Chemical	metals	chromium	concentration	-
757	5	Air	Chemical	metals	chromium	deposition	-
759	5	Air	Chemical	metals	chromium	flux	-
760	4	Air	Chemical	metals	cobalt	-	-
762	5	Air	Chemical	metals	cobalt	concentration	-
761	5	Air	Chemical	metals	cobalt	deposition	-
763	5	Air	Chemical	metals	cobalt	flux	-
722	4	Air	Chemical	metals	concentration	-	-
764	4	Air	Chemical	metals	copper	-	-
766	5	Air	Chemical	metals	copper	concentration	-
765	5	Air	Chemical	metals	copper	deposition	-
767	5	Air	Chemical	metals	copper	flux	-
721	4	Air	Chemical	metals	deposition	-	-
723	4	Air	Chemical	metals	flux	-	-
768	4	Air	Chemical	metals	iodine	-	-
770	5	Air	Chemical	metals	iodine	concentration	-
769	5	Air	Chemical	metals	iodine	deposition	-
771	5	Air	Chemical	metals	iodine	flux	-
772	4	Air	Chemical	metals	iron	-	-
774	5	Air	Chemical	metals	iron	concentration	-
773	5	Air	Chemical	metals	iron	deposition	-
775	5	Air	Chemical	metals	iron	flux	-
776	4	Air	Chemical	metals	lead	-	-
778	5	Air	Chemical	metals	lead	concentration	-
777	5	Air	Chemical	metals	lead	deposition	-
779	5	Air	Chemical	metals	lead	flux	-
780	4	Air	Chemical	metals	manganese	-	-
782	5	Air	Chemical	metals	manganese	concentration	-
781	5	Air	Chemical	metals	manganese	deposition	-
783	5	Air	Chemical	metals	manganese	flux	-
784	4	Air	Chemical	metals	mercury	-	-
786	5	Air	Chemical	metals	mercury	concentration	-
785	5	Air	Chemical	metals	mercury	deposition	-
787	5	Air	Chemical	metals	mercury	flux	-
788	4	Air	Chemical	metals	molybdenum	-	-
790	5	Air	Chemical	metals	molybdenum	concentration	-
789	5	Air	Chemical	metals	molybdenum	deposition	-
791	5	Air	Chemical	metals	molybdenum	flux	-
792	4	Air	Chemical	metals	nickel	-	-
794	5	Air	Chemical	metals	nickel	concentration	-
793	5	Air	Chemical	metals	nickel	deposition	-
795	5	Air	Chemical	metals	nickel	flux	-
796	4	Air	Chemical	metals	selenium	-	-
798	5	Air	Chemical	metals	selenium	concentration	-
797	5	Air	Chemical	metals	selenium	deposition	-
799	5	Air	Chemical	metals	selenium	flux	-
800	4	Air	Chemical	metals	silver	-	-
802	5	Air	Chemical	metals	silver	concentration	-
801	5	Air	Chemical	metals	silver	deposition	-
803	5	Air	Chemical	metals	silver	flux	-
804	4	Air	Chemical	metals	strontium	-	-
806	5	Air	Chemical	metals	strontium	concentration	-
805	5	Air	Chemical	metals	strontium	deposition	-
807	5	Air	Chemical	metals	strontium	flux	-
808	4	Air	Chemical	metals	thallium	-	-
810	5	Air	Chemical	metals	thallium	concentration	-
809	5	Air	Chemical	metals	thallium	deposition	-
811	5	Air	Chemical	metals	thallium	flux	-
812	4	Air	Chemical	metals	vanadium	-	-
814	5	Air	Chemical	metals	vanadium	concentration	-
813	5	Air	Chemical	metals	vanadium	deposition	-
815	5	Air	Chemical	metals	vanadium	flux	-
816	4	Air	Chemical	metals	zinc	-	-
818	5	Air	Chemical	metals	zinc	concentration	-
817	5	Air	Chemical	metals	zinc	deposition	-
819	5	Air	Chemical	metals	zinc	flux	-
1770	3	Air	Chemical	oxygen	-	-	-
1772	4	Air	Chemical	oxygen	concentration	-	-
1771	4	Air	Chemical	oxygen	deposition	-	-
1773	4	Air	Chemical	oxygen	flux	-	-
1774	3	Air	Chemical	water vapor	-	-	-
1776	4	Air	Chemical	water vapor	concentration	-	-
1775	4	Air	Chemical	water vapor	deposition	-	-
1777	4	Air	Chemical	water vapor	flux	-	-
693	2	Air	Physical	-	-	-	-
1793	3	Air	Physical	acid rain	-	-	-
717	3	Air	Physical	aerosols	-	-	-
694	3	Air	Physical	climate	-	-	-
700	4	Air	Physical	climate	air pressure	-	-
695	4	Air	Physical	climate	air temperature	-	-
701	4	Air	Physical	climate	cloud cover	-	-
699	4	Air	Physical	climate	humidity	-	-
696	4	Air	Physical	climate	precipitation	-	-
697	5	Air	Physical	climate	precipitation	rain	-
698	5	Air	Physical	climate	precipitation	snow	-
1794	4	Air	Physical	climate	storms/hurricanes	-	-
718	3	Air	Physical	dew	-	-	-
712	3	Air	Physical	dust	-	-	-
1795	3	Air	Physical	excess energy	-	-	-
1796	4	Air	Physical	excess energy	light pollution	-	-
1797	4	Air	Physical	excess energy	noise pollution	-	-
1798	4	Air	Physical	excess energy	thermal pollution	-	-
714	3	Air	Physical	fog	-	-	-
709	3	Air	Physical	haze	-	-	-
707	3	Air	Physical	lightning	-	-	-
708	4	Air	Physical	lightning	frequency	-	-
713	3	Air	Physical	mist	-	-	-
715	3	Air	Physical	sand	-	-	-
711	3	Air	Physical	smog	-	-	-
710	3	Air	Physical	smoke	-	-	-
702	3	Air	Physical	solar radiation	-	-	-
703	4	Air	Physical	solar radiation	photosynthetically active radiation	-	-
1799	3	Air	Physical	transportation and service corridors- flight paths	-	-	-
716	3	Air	Physical	volcanic ash	-	-	-
704	3	Air	Physical	wind	-	-	-
706	4	Air	Physical	wind	direction	-	-
705	4	Air	Physical	wind	speed	-	-
427	1	Land	-	-	-	-	-
483	2	Land	Biological	-	-	-	-
497	3	Land	Biological	Archaea	-	-	-
498	4	Land	Biological	Archaea	abundance	-	-
499	4	Land	Biological	Archaea	biochemical	-	-
500	5	Land	Biological	Archaea	biochemical	enzyme	-
501	5	Land	Biological	Archaea	biochemical	stoichiometry	-
502	4	Land	Biological	Archaea	community structure	-	-
503	5	Land	Biological	Archaea	community structure	diversity	-
504	5	Land	Biological	Archaea	community structure	multimetric index	-
505	5	Land	Biological	Archaea	community structure	richness	-
506	4	Land	Biological	Archaea	genetic	-	-
507	4	Land	Biological	Archaea	growth/size/biomass	-	-
508	4	Land	Biological	Archaea	mortality	-	-
509	4	Land	Biological	Archaea	population structure	-	-
510	3	Land	Biological	Bacteria	-	-	-
511	4	Land	Biological	Bacteria	abundance	-	-
512	4	Land	Biological	Bacteria	biochemical	-	-
513	5	Land	Biological	Bacteria	biochemical	enzyme	-
514	5	Land	Biological	Bacteria	biochemical	stoichiometry	-
515	4	Land	Biological	Bacteria	community structure	-	-
516	5	Land	Biological	Bacteria	community structure	diversity	-
517	5	Land	Biological	Bacteria	community structure	multimetric index	-
518	5	Land	Biological	Bacteria	community structure	richness	-
519	4	Land	Biological	Bacteria	genetic	-	-
520	4	Land	Biological	Bacteria	growth/size/biomass	-	-
521	4	Land	Biological	Bacteria	mortality	-	-
522	4	Land	Biological	Bacteria	population structure	-	-
523	3	Land	Biological	Birds	-	-	-
524	4	Land	Biological	Birds	abundance	-	-
1800	4	Land	Biological	Birds	behavior	-	-
525	4	Land	Biological	Birds	biochemical	-	-
526	5	Land	Biological	Birds	biochemical	enzyme	-
527	5	Land	Biological	Birds	biochemical	stoichiometry	-
528	4	Land	Biological	Birds	community structure	-	-
529	5	Land	Biological	Birds	community structure	diversity	-
530	5	Land	Biological	Birds	community structure	multimetric index	-
531	5	Land	Biological	Birds	community structure	richness	-
532	4	Land	Biological	Birds	genetic	-	-
533	4	Land	Biological	Birds	growth/size/biomass	-	-
534	4	Land	Biological	Birds	mortality	-	-
536	4	Land	Biological	Birds	movement	-	-
1801	4	Land	Biological	Birds	physiology/condition	-	-
535	4	Land	Biological	Birds	population structure	-	-
537	4	Land	Biological	Birds	population structure/genetics	-	-
1802	4	Land	Biological	Birds	reproduction/fecundity	-	-
538	4	Land	Biological	Birds	richness	-	-
539	4	Land	Biological	Birds	size/growth	-	-
540	3	Land	Biological	Fungi (non-mychorrizal)	-	-	-
541	4	Land	Biological	Fungi (non-mychorrizal)	abundance	-	-
542	4	Land	Biological	Fungi (non-mychorrizal)	biochemical	-	-
543	5	Land	Biological	Fungi (non-mychorrizal)	biochemical	enzyme	-
544	5	Land	Biological	Fungi (non-mychorrizal)	biochemical	stoichiometry	-
545	4	Land	Biological	Fungi (non-mychorrizal)	community structure	-	-
546	5	Land	Biological	Fungi (non-mychorrizal)	community structure	diversity	-
547	5	Land	Biological	Fungi (non-mychorrizal)	community structure	multimetric index	-
548	5	Land	Biological	Fungi (non-mychorrizal)	community structure	richness	-
549	4	Land	Biological	Fungi (non-mychorrizal)	genetic	-	-
550	4	Land	Biological	Fungi (non-mychorrizal)	growth/size/biomass	-	-
551	4	Land	Biological	Fungi (non-mychorrizal)	mortality	-	-
552	4	Land	Biological	Fungi (non-mychorrizal)	population structure	-	-
553	3	Land	Biological	Lichens	-	-	-
554	4	Land	Biological	Lichens	abundance	-	-
555	4	Land	Biological	Lichens	biochemical	-	-
556	5	Land	Biological	Lichens	biochemical	enzyme	-
557	5	Land	Biological	Lichens	biochemical	stoichiometry	-
558	4	Land	Biological	Lichens	community structure	-	-
559	5	Land	Biological	Lichens	community structure	diversity	-
560	5	Land	Biological	Lichens	community structure	multimetric index	-
561	5	Land	Biological	Lichens	community structure	richness	-
562	4	Land	Biological	Lichens	genetic	-	-
563	4	Land	Biological	Lichens	growth/size/biomass	-	-
564	4	Land	Biological	Lichens	mortality	-	-
565	4	Land	Biological	Lichens	population structure	-	-
566	3	Land	Biological	Mammals	-	-	-
567	4	Land	Biological	Mammals	abundance	-	-
568	4	Land	Biological	Mammals	behavior	-	-
569	4	Land	Biological	Mammals	biochemical	-	-
570	5	Land	Biological	Mammals	biochemical	enzyme	-
571	5	Land	Biological	Mammals	biochemical	stoichiometry	-
572	4	Land	Biological	Mammals	community structure	-	-
573	5	Land	Biological	Mammals	community structure	diversity	-
574	5	Land	Biological	Mammals	community structure	multimetric index	-
575	5	Land	Biological	Mammals	community structure	richness	-
576	4	Land	Biological	Mammals	genetic	-	-
577	4	Land	Biological	Mammals	growth/size/biomass	-	-
578	4	Land	Biological	Mammals	mortality	-	-
579	4	Land	Biological	Mammals	movement	-	-
580	4	Land	Biological	Mammals	physiology/condition	-	-
581	4	Land	Biological	Mammals	population structure	-	-
582	4	Land	Biological	Mammals	reproduction/fecundity	-	-
583	3	Land	Biological	Mychorrizae	-	-	-
584	4	Land	Biological	Mychorrizae	abundance	-	-
585	5	Land	Biological	Mychorrizae	abundance	nitrogen	-
586	4	Land	Biological	Mychorrizae	biochemical	-	-
588	5	Land	Biological	Mychorrizae	biochemical	enzyme	-
589	6	Land	Biological	Mychorrizae	biochemical	enzyme	carbon
587	5	Land	Biological	Mychorrizae	biochemical	phosphorus	-
590	5	Land	Biological	Mychorrizae	biochemical	stoichiometry	-
591	6	Land	Biological	Mychorrizae	biochemical	stoichiometry	sulfur
592	4	Land	Biological	Mychorrizae	community structure	-	-
594	5	Land	Biological	Mychorrizae	community structure	diversity	-
595	6	Land	Biological	Mychorrizae	community structure	diversity	others?
593	5	Land	Biological	Mychorrizae	community structure	how do we connect to oxygen?	-
596	5	Land	Biological	Mychorrizae	community structure	multimetric index	-
597	5	Land	Biological	Mychorrizae	community structure	richness	-
598	4	Land	Biological	Mychorrizae	genetic	-	-
599	4	Land	Biological	Mychorrizae	growth/size/biomass	-	-
600	4	Land	Biological	Mychorrizae	mortality	-	-
601	4	Land	Biological	Mychorrizae	population structure	-	-
602	3	Land	Biological	Non-vascular plants (mosses, liverworts, hornworts, bryophytes)	-	-	-
603	4	Land	Biological	Non-vascular plants (mosses, liverworts, hornworts, bryophytes)	abundance	-	-
604	4	Land	Biological	Non-vascular plants (mosses, liverworts, hornworts, bryophytes)	biochemical	-	-
605	5	Land	Biological	Non-vascular plants (mosses, liverworts, hornworts, bryophytes)	biochemical	enzyme	-
606	5	Land	Biological	Non-vascular plants (mosses, liverworts, hornworts, bryophytes)	biochemical	stoichiometry	-
607	4	Land	Biological	Non-vascular plants (mosses, liverworts, hornworts, bryophytes)	community structure	-	-
608	5	Land	Biological	Non-vascular plants (mosses, liverworts, hornworts, bryophytes)	community structure	diversity	-
609	5	Land	Biological	Non-vascular plants (mosses, liverworts, hornworts, bryophytes)	community structure	multimetric index	-
610	5	Land	Biological	Non-vascular plants (mosses, liverworts, hornworts, bryophytes)	community structure	richness	-
611	4	Land	Biological	Non-vascular plants (mosses, liverworts, hornworts, bryophytes)	dispersal	-	-
612	4	Land	Biological	Non-vascular plants (mosses, liverworts, hornworts, bryophytes)	genetic	-	-
613	4	Land	Biological	Non-vascular plants (mosses, liverworts, hornworts, bryophytes)	germination	-	-
614	4	Land	Biological	Non-vascular plants (mosses, liverworts, hornworts, bryophytes)	growth/size/biomass	-	-
615	4	Land	Biological	Non-vascular plants (mosses, liverworts, hornworts, bryophytes)	mortality	-	-
616	4	Land	Biological	Non-vascular plants (mosses, liverworts, hornworts, bryophytes)	nitrogen use efficiency	-	-
617	4	Land	Biological	Non-vascular plants (mosses, liverworts, hornworts, bryophytes)	phenology	-	-
618	4	Land	Biological	Non-vascular plants (mosses, liverworts, hornworts, bryophytes)	physiology/condition	-	-
619	4	Land	Biological	Non-vascular plants (mosses, liverworts, hornworts, bryophytes)	population structure	-	-
620	4	Land	Biological	Non-vascular plants (mosses, liverworts, hornworts, bryophytes)	reproduction/fecundity	-	-
621	3	Land	Biological	Reptiles	-	-	-
622	4	Land	Biological	Reptiles	abundance	-	-
623	4	Land	Biological	Reptiles	behavior	-	-
624	4	Land	Biological	Reptiles	biochemical	-	-
625	5	Land	Biological	Reptiles	biochemical	enzyme	-
626	5	Land	Biological	Reptiles	biochemical	stoichiometry	-
627	4	Land	Biological	Reptiles	community structure	-	-
628	5	Land	Biological	Reptiles	community structure	diversity	-
629	5	Land	Biological	Reptiles	community structure	multimetric index	-
630	5	Land	Biological	Reptiles	community structure	richness	-
631	4	Land	Biological	Reptiles	genetic	-	-
632	4	Land	Biological	Reptiles	growth/size/biomass	-	-
633	4	Land	Biological	Reptiles	mortality	-	-
634	4	Land	Biological	Reptiles	movement	-	-
635	4	Land	Biological	Reptiles	physiology/condition	-	-
636	4	Land	Biological	Reptiles	population structure	-	-
637	4	Land	Biological	Reptiles	reproduction/fecundity	-	-
1803	3	Land	Biological	Resource use	-	-	-
1805	4	Land	Biological	Resource use	Gathering terrestrial plants	-	-
1804	4	Land	Biological	Resource use	Hunting and collecting terrestrial animals	-	-
1806	4	Land	Biological	Resource use	Logging and wood harvesting	-	-
639	3	Land	Biological	Soil-dwelling invertebrates	-	-	-
640	4	Land	Biological	Soil-dwelling invertebrates	abundance	-	-
641	4	Land	Biological	Soil-dwelling invertebrates	behavior	-	-
642	4	Land	Biological	Soil-dwelling invertebrates	biochemical	-	-
643	5	Land	Biological	Soil-dwelling invertebrates	biochemical	enzyme	-
644	5	Land	Biological	Soil-dwelling invertebrates	biochemical	stoichiometry	-
645	4	Land	Biological	Soil-dwelling invertebrates	community structure	-	-
646	5	Land	Biological	Soil-dwelling invertebrates	community structure	diversity	-
647	5	Land	Biological	Soil-dwelling invertebrates	community structure	multimetric index	-
648	5	Land	Biological	Soil-dwelling invertebrates	community structure	richness	-
649	4	Land	Biological	Soil-dwelling invertebrates	genetic	-	-
650	4	Land	Biological	Soil-dwelling invertebrates	growth/size/biomass	-	-
651	4	Land	Biological	Soil-dwelling invertebrates	mortality	-	-
652	4	Land	Biological	Soil-dwelling invertebrates	movement	-	-
653	4	Land	Biological	Soil-dwelling invertebrates	physiology/condition	-	-
654	4	Land	Biological	Soil-dwelling invertebrates	population structure	-	-
655	4	Land	Biological	Soil-dwelling invertebrates	reproduction/fecundity	-	-
638	3	Land	Biological	Soil community composition (multiple taxa)	-	-	-
484	3	Land	Biological	Terrestrial community composition (multiple taxa)	-	-	-
485	3	Land	Biological	Terrestrial community succession	-	-	-
486	3	Land	Biological	Terrestrial ecosystem function	-	-	-
487	4	Land	Biological	Terrestrial ecosystem function	gross/net primary production	-	-
488	4	Land	Biological	Terrestrial ecosystem function	metal cycling	-	-
489	4	Land	Biological	Terrestrial ecosystem function	nutrient cycling	-	-
490	5	Land	Biological	Terrestrial ecosystem function	nutrient cycling	assimilation	-
491	5	Land	Biological	Terrestrial ecosystem function	nutrient cycling	decomposition	-
492	5	Land	Biological	Terrestrial ecosystem function	nutrient cycling	denitrification	-
493	5	Land	Biological	Terrestrial ecosystem function	nutrient cycling	immobilization	-
494	5	Land	Biological	Terrestrial ecosystem function	nutrient cycling	mineralization	-
495	5	Land	Biological	Terrestrial ecosystem function	nutrient cycling	mobilization	-
496	5	Land	Biological	Terrestrial ecosystem function	nutrient cycling	nitrification	-
1807	3	Land	Biological	Terrestrial invasive species	-	-	-
656	3	Land	Biological	Terrestrial invertebrates	-	-	-
657	4	Land	Biological	Terrestrial invertebrates	abundance	-	-
658	4	Land	Biological	Terrestrial invertebrates	behavior	-	-
659	4	Land	Biological	Terrestrial invertebrates	biochemical	-	-
660	5	Land	Biological	Terrestrial invertebrates	biochemical	enzyme	-
661	5	Land	Biological	Terrestrial invertebrates	biochemical	stoichiometry	-
662	4	Land	Biological	Terrestrial invertebrates	community structure	-	-
663	5	Land	Biological	Terrestrial invertebrates	community structure	diversity	-
664	5	Land	Biological	Terrestrial invertebrates	community structure	multimetric index	-
665	5	Land	Biological	Terrestrial invertebrates	community structure	richness	-
666	4	Land	Biological	Terrestrial invertebrates	genetic	-	-
667	4	Land	Biological	Terrestrial invertebrates	growth/size/biomass	-	-
668	4	Land	Biological	Terrestrial invertebrates	mortality	-	-
669	4	Land	Biological	Terrestrial invertebrates	movement	-	-
670	4	Land	Biological	Terrestrial invertebrates	physiology/condition	-	-
671	4	Land	Biological	Terrestrial invertebrates	population structure	-	-
672	4	Land	Biological	Terrestrial invertebrates	reproduction/fecundity	-	-
673	3	Land	Biological	Terrestrial plants	-	-	-
674	4	Land	Biological	Terrestrial plants	abundance	-	-
675	4	Land	Biological	Terrestrial plants	biochemical	-	-
676	5	Land	Biological	Terrestrial plants	biochemical	enzyme	-
677	5	Land	Biological	Terrestrial plants	biochemical	stoichiometry	-
678	4	Land	Biological	Terrestrial plants	community structure	-	-
679	5	Land	Biological	Terrestrial plants	community structure	diversity	-
680	5	Land	Biological	Terrestrial plants	community structure	multimetric index	-
681	5	Land	Biological	Terrestrial plants	community structure	richness	-
682	4	Land	Biological	Terrestrial plants	dispersal	-	-
683	4	Land	Biological	Terrestrial plants	genetic	-	-
684	4	Land	Biological	Terrestrial plants	germination	-	-
685	4	Land	Biological	Terrestrial plants	growth/size/biomass	-	-
686	4	Land	Biological	Terrestrial plants	mortality	-	-
687	4	Land	Biological	Terrestrial plants	nitrogen use efficiency	-	-
688	4	Land	Biological	Terrestrial plants	phenology	-	-
689	4	Land	Biological	Terrestrial plants	physiology/condition	-	-
690	4	Land	Biological	Terrestrial plants	population structure	-	-
691	4	Land	Biological	Terrestrial plants	reproduction/fecundity	-	-
466	2	Land	Chemical	-	-	-	-
467	3	Land	Chemical	Soil quality	-	-	-
468	4	Land	Chemical	Soil quality	***consider adding terms to link to deposition	-	-
469	4	Land	Chemical	Soil quality	electrical conductivity	-	-
470	4	Land	Chemical	Soil quality	hydrocarbons	-	-
471	4	Land	Chemical	Soil quality	leaching	-	-
472	4	Land	Chemical	Soil quality	metals	-	-
473	4	Land	Chemical	Soil quality	nutrients	-	-
474	5	Land	Chemical	Soil quality	nutrients	nitrogen	-
475	5	Land	Chemical	Soil quality	nutrients	phosphorus	-
476	5	Land	Chemical	Soil quality	nutrients	potassium	-
477	5	Land	Chemical	Soil quality	nutrients	stoichiometry	-
478	4	Land	Chemical	Soil quality	organic matter/carbon	-	-
479	4	Land	Chemical	Soil quality	PCBs	-	-
480	4	Land	Chemical	Soil quality	pesticides	-	-
481	4	Land	Chemical	Soil quality	pH	-	-
482	4	Land	Chemical	Soil quality	pharmaceuticals and personal care products	-	-
428	2	Land	Physical	-	-	-	-
429	3	Land	Physical	Area	-	-	-
430	3	Land	Physical	Aspect	-	-	-
431	3	Land	Physical	Elevation	-	-	-
1822	3	Land	Physical	Geological events	-	-	-
1825	4	Land	Physical	Geological events	Avalanches/landslides	-	-
1824	4	Land	Physical	Geological events	Earthquakes/tsunamis	-	-
1823	4	Land	Physical	Geological events	Volcanoes	-	-
432	3	Land	Physical	Land use/land cover	-	-	-
433	4	Land	Physical	Land use/land cover	agriculture	-	-
1812	5	Land	Physical	Land use/land cover	agriculture	annual and perennial non-timber crops	-
1814	5	Land	Physical	Land use/land cover	agriculture	livestock farming and ranching	-
1813	5	Land	Physical	Land use/land cover	agriculture	wood and pulp plantations	-
434	4	Land	Physical	Land use/land cover	desert	-	-
1815	4	Land	Physical	Land use/land cover	energy production and mining	-	-
1817	5	Land	Physical	Land use/land cover	energy production and mining	mining and quarrying	-
1816	5	Land	Physical	Land use/land cover	energy production and mining	oil and gas drilling	-
1818	5	Land	Physical	Land use/land cover	energy production and mining	renewable energy	-
435	4	Land	Physical	Land use/land cover	forest	-	-
436	4	Land	Physical	Land use/land cover	grassland	-	-
1808	4	Land	Physical	Land use/land cover	residential/commercial development	-	-
1810	5	Land	Physical	Land use/land cover	residential/commercial development	commercial and industrial areas	-
1809	5	Land	Physical	Land use/land cover	residential/commercial development	housing and urban areas	-
1811	5	Land	Physical	Land use/land cover	residential/commercial development	tourism and recreational areas	-
437	4	Land	Physical	Land use/land cover	shrubland	-	-
438	4	Land	Physical	Land use/land cover	silviculture/tree plantation	-	-
1819	4	Land	Physical	Land use/land cover	transportation and service corridors	-	-
1820	5	Land	Physical	Land use/land cover	transportation and service corridors	roads and railroads	-
1821	5	Land	Physical	Land use/land cover	transportation and service corridors	utility and service lines	-
439	4	Land	Physical	Land use/land cover	tundra	-	-
440	4	Land	Physical	Land use/land cover	urban	-	-
441	3	Land	Physical	Latitude/longitude	-	-	-
442	3	Land	Physical	Slope	-	-	-
443	3	Land	Physical	Soil physical characteristics	-	-	-
444	4	Land	Physical	Soil physical characteristics	aggregate stability	-	-
445	4	Land	Physical	Soil physical characteristics	erosion	-	-
446	4	Land	Physical	Soil physical characteristics	evaporation	-	-
447	4	Land	Physical	Soil physical characteristics	infiltration	-	-
448	4	Land	Physical	Soil physical characteristics	moisture/saturation	-	-
449	4	Land	Physical	Soil physical characteristics	particle size	-	-
450	4	Land	Physical	Soil physical characteristics	pore water	-	-
451	4	Land	Physical	Soil physical characteristics	soil type	-	-
452	4	Land	Physical	Soil physical characteristics	temperature	-	-
453	4	Land	Physical	Soil physical characteristics	water repellancy	-	-
454	3	Land	Physical	Terrestrial habitat	-	-	-
455	4	Land	Physical	Terrestrial habitat	physical alteration/disturbance	-	-
456	5	Land	Physical	Terrestrial habitat	physical alteration/disturbance	deforestation	-
457	5	Land	Physical	Terrestrial habitat	physical alteration/disturbance	fire and fire suppression	-
458	5	Land	Physical	Terrestrial habitat	physical alteration/disturbance	fragmentation	-
459	5	Land	Physical	Terrestrial habitat	physical alteration/disturbance	mowing	-
460	5	Land	Physical	Terrestrial habitat	physical alteration/disturbance	restoration	-
461	5	Land	Physical	Terrestrial habitat	physical alteration/disturbance	thinning	-
462	5	Land	Physical	Terrestrial habitat	physical alteration/disturbance	tillage	-
463	4	Land	Physical	Terrestrial habitat	physical characteristics	-	-
464	5	Land	Physical	Terrestrial habitat	physical characteristics	habitat connectivity	-
465	5	Land	Physical	Terrestrial habitat	physical characteristics	habitat diversity/complexity	-
1	1	Water	-	-	-	-	-
97	2	Water	Biological	-	-	-	-
114	3	Water	Biological	Algae	-	-	-
115	4	Water	Biological	Algae	abundance	-	-
116	4	Water	Biological	Algae	biochemical	-	-
117	5	Water	Biological	Algae	biochemical	enzyme	-
118	5	Water	Biological	Algae	biochemical	stoichiometry	-
119	4	Water	Biological	Algae	community structure	-	-
120	5	Water	Biological	Algae	community structure	diversity	-
121	5	Water	Biological	Algae	community structure	multimetric index	-
122	5	Water	Biological	Algae	community structure	richness	-
123	4	Water	Biological	Algae	genetic	-	-
124	4	Water	Biological	Algae	growth/size/biomass	-	-
125	4	Water	Biological	Algae	mortality	-	-
126	4	Water	Biological	Algae	population structure	-	-
127	3	Water	Biological	Amphibians	-	-	-
128	4	Water	Biological	Amphibians	abundance	-	-
129	4	Water	Biological	Amphibians	behavior	-	-
130	4	Water	Biological	Amphibians	biochemical	-	-
131	5	Water	Biological	Amphibians	biochemical	enzyme	-
132	5	Water	Biological	Amphibians	biochemical	stoichiometry	-
133	4	Water	Biological	Amphibians	community structure	-	-
134	5	Water	Biological	Amphibians	community structure	diversity	-
135	5	Water	Biological	Amphibians	community structure	multimetric index	-
136	5	Water	Biological	Amphibians	community structure	richness	-
137	4	Water	Biological	Amphibians	genetic	-	-
138	4	Water	Biological	Amphibians	growth/size/biomass	-	-
139	4	Water	Biological	Amphibians	mortality	-	-
140	4	Water	Biological	Amphibians	movement	-	-
141	4	Water	Biological	Amphibians	physiology/condition	-	-
142	4	Water	Biological	Amphibians	population structure	-	-
143	4	Water	Biological	Amphibians	reproduction/fecundity	-	-
98	3	Water	Biological	Aquaculture	-	-	-
99	3	Water	Biological	Aquatic ecosystem function	-	-	-
100	4	Water	Biological	Aquatic ecosystem function	community respiration	-	-
101	4	Water	Biological	Aquatic ecosystem function	decomposition	-	-
102	4	Water	Biological	Aquatic ecosystem function	evapotranspiration	-	-
103	4	Water	Biological	Aquatic ecosystem function	gross/net primary production	-	-
104	4	Water	Biological	Aquatic ecosystem function	nutrient cycling	-	-
105	5	Water	Biological	Aquatic ecosystem function	nutrient cycling	assimilation	-
106	5	Water	Biological	Aquatic ecosystem function	nutrient cycling	decomposition	-
107	5	Water	Biological	Aquatic ecosystem function	nutrient cycling	denitrification	-
108	5	Water	Biological	Aquatic ecosystem function	nutrient cycling	immobilization	-
109	5	Water	Biological	Aquatic ecosystem function	nutrient cycling	mineralization	-
110	5	Water	Biological	Aquatic ecosystem function	nutrient cycling	mobilization	-
111	5	Water	Biological	Aquatic ecosystem function	nutrient cycling	nitrification	-
113	3	Water	Biological	Aquatic invasive species	-	-	-
144	3	Water	Biological	Aquatic invertebrates	-	-	-
145	4	Water	Biological	Aquatic invertebrates	abundance	-	-
146	4	Water	Biological	Aquatic invertebrates	behavior	-	-
147	4	Water	Biological	Aquatic invertebrates	biochemical	-	-
148	5	Water	Biological	Aquatic invertebrates	biochemical	enzyme	-
149	5	Water	Biological	Aquatic invertebrates	biochemical	stoichiometry	-
150	4	Water	Biological	Aquatic invertebrates	community structure	-	-
151	5	Water	Biological	Aquatic invertebrates	community structure	diversity	-
152	5	Water	Biological	Aquatic invertebrates	community structure	multimetric index	-
153	5	Water	Biological	Aquatic invertebrates	community structure	richness	-
154	4	Water	Biological	Aquatic invertebrates	genetic	-	-
155	4	Water	Biological	Aquatic invertebrates	growth/size/biomass	-	-
156	4	Water	Biological	Aquatic invertebrates	mortality	-	-
157	4	Water	Biological	Aquatic invertebrates	movement	-	-
158	4	Water	Biological	Aquatic invertebrates	physiology/condition	-	-
159	4	Water	Biological	Aquatic invertebrates	population structure	-	-
160	4	Water	Biological	Aquatic invertebrates	reproduction/fecundity	-	-
161	3	Water	Biological	Aquatic plants	-	-	-
162	4	Water	Biological	Aquatic plants	abundance	-	-
163	4	Water	Biological	Aquatic plants	biochemical	-	-
164	5	Water	Biological	Aquatic plants	biochemical	enzyme	-
165	5	Water	Biological	Aquatic plants	biochemical	stoichiometry	-
166	4	Water	Biological	Aquatic plants	community structure	-	-
167	5	Water	Biological	Aquatic plants	community structure	diversity	-
168	5	Water	Biological	Aquatic plants	community structure	multimetric index	-
169	5	Water	Biological	Aquatic plants	community structure	richness	-
170	4	Water	Biological	Aquatic plants	dispersal	-	-
171	4	Water	Biological	Aquatic plants	genetic	-	-
172	4	Water	Biological	Aquatic plants	germination	-	-
173	4	Water	Biological	Aquatic plants	growth/size/biomass	-	-
174	4	Water	Biological	Aquatic plants	mortality	-	-
175	4	Water	Biological	Aquatic plants	nitrogen use efficiency	-	-
176	4	Water	Biological	Aquatic plants	phenology	-	-
177	4	Water	Biological	Aquatic plants	physiology/condition	-	-
178	4	Water	Biological	Aquatic plants	population structure	-	-
179	4	Water	Biological	Aquatic plants	reproduction/fecundity	-	-
180	3	Water	Biological	Bacteria	-	-	-
181	4	Water	Biological	Bacteria	abundance	-	-
182	4	Water	Biological	Bacteria	biochemical	-	-
183	5	Water	Biological	Bacteria	biochemical	enzyme	-
184	5	Water	Biological	Bacteria	biochemical	stoichiometry	-
185	4	Water	Biological	Bacteria	community structure	-	-
186	5	Water	Biological	Bacteria	community structure	diversity	-
187	5	Water	Biological	Bacteria	community structure	multimetric index	-
188	5	Water	Biological	Bacteria	community structure	richness	-
189	4	Water	Biological	Bacteria	genetic	-	-
190	4	Water	Biological	Bacteria	growth/size/biomass	-	-
191	4	Water	Biological	Bacteria	mortality	-	-
192	4	Water	Biological	Bacteria	population structure	-	-
1826	3	Water	Biological	Corals	-	-	-
1827	4	Water	Biological	Corals	abundance	-	-
1828	4	Water	Biological	Corals	biochemical	-	-
1829	5	Water	Biological	Corals	biochemical	enzyme	-
1830	5	Water	Biological	Corals	biochemical	stoichiometry	-
1831	4	Water	Biological	Corals	community structure	-	-
1832	5	Water	Biological	Corals	community structure	diversity	-
1833	5	Water	Biological	Corals	community structure	multimetric index	-
1834	5	Water	Biological	Corals	community structure	richness	-
1835	4	Water	Biological	Corals	genetic	-	-
1836	4	Water	Biological	Corals	growth/size/biomass	-	-
1837	4	Water	Biological	Corals	mortality	-	-
1838	4	Water	Biological	Corals	population structure	-	-
193	3	Water	Biological	Crayfish	-	-	-
194	4	Water	Biological	Crayfish	abundance	-	-
195	4	Water	Biological	Crayfish	behavior	-	-
196	4	Water	Biological	Crayfish	biochemical	-	-
197	5	Water	Biological	Crayfish	biochemical	enzyme	-
198	5	Water	Biological	Crayfish	biochemical	stoichiometry	-
199	4	Water	Biological	Crayfish	community structure	-	-
200	5	Water	Biological	Crayfish	community structure	diversity	-
201	5	Water	Biological	Crayfish	community structure	multimetric index	-
202	5	Water	Biological	Crayfish	community structure	richness	-
203	4	Water	Biological	Crayfish	genetic	-	-
204	4	Water	Biological	Crayfish	growth/size/biomass	-	-
205	4	Water	Biological	Crayfish	mortality	-	-
206	4	Water	Biological	Crayfish	movement	-	-
207	4	Water	Biological	Crayfish	physiology/condition	-	-
208	4	Water	Biological	Crayfish	population structure	-	-
209	4	Water	Biological	Crayfish	reproduction/fecundity	-	-
210	3	Water	Biological	Cyanobacteria	-	-	-
211	4	Water	Biological	Cyanobacteria	abundance	-	-
212	4	Water	Biological	Cyanobacteria	biochemical	-	-
213	5	Water	Biological	Cyanobacteria	biochemical	enzyme	-
214	5	Water	Biological	Cyanobacteria	biochemical	stoichiometry	-
215	4	Water	Biological	Cyanobacteria	community structure	-	-
216	5	Water	Biological	Cyanobacteria	community structure	diversity	-
217	5	Water	Biological	Cyanobacteria	community structure	multimetric index	-
218	5	Water	Biological	Cyanobacteria	community structure	richness	-
219	4	Water	Biological	Cyanobacteria	genetic	-	-
220	4	Water	Biological	Cyanobacteria	growth/size/biomass	-	-
221	4	Water	Biological	Cyanobacteria	mortality	-	-
222	4	Water	Biological	Cyanobacteria	population structure	-	-
223	3	Water	Biological	Diatoms	-	-	-
224	4	Water	Biological	Diatoms	abundance	-	-
225	4	Water	Biological	Diatoms	biochemical	-	-
226	5	Water	Biological	Diatoms	biochemical	enzyme	-
227	5	Water	Biological	Diatoms	biochemical	stoichiometry	-
228	4	Water	Biological	Diatoms	community structure	-	-
229	5	Water	Biological	Diatoms	community structure	diversity	-
230	5	Water	Biological	Diatoms	community structure	multimetric index	-
231	5	Water	Biological	Diatoms	community structure	richness	-
232	4	Water	Biological	Diatoms	genetic	-	-
233	4	Water	Biological	Diatoms	growth/size/biomass	-	-
234	4	Water	Biological	Diatoms	mortality	-	-
235	4	Water	Biological	Diatoms	population structure	-	-
236	3	Water	Biological	EPT taxa	-	-	-
237	4	Water	Biological	EPT taxa	abundance	-	-
238	4	Water	Biological	EPT taxa	behavior	-	-
239	4	Water	Biological	EPT taxa	biochemical	-	-
240	5	Water	Biological	EPT taxa	biochemical	enzyme	-
241	5	Water	Biological	EPT taxa	biochemical	stoichiometry	-
242	4	Water	Biological	EPT taxa	community structure	-	-
243	5	Water	Biological	EPT taxa	community structure	diversity	-
244	5	Water	Biological	EPT taxa	community structure	multimetric index	-
245	5	Water	Biological	EPT taxa	community structure	richness	-
246	4	Water	Biological	EPT taxa	genetic	-	-
247	4	Water	Biological	EPT taxa	growth/size/biomass	-	-
248	4	Water	Biological	EPT taxa	mortality	-	-
249	4	Water	Biological	EPT taxa	movement	-	-
250	4	Water	Biological	EPT taxa	physiology/condition	-	-
251	4	Water	Biological	EPT taxa	population structure	-	-
252	4	Water	Biological	EPT taxa	reproduction/fecundity	-	-
253	3	Water	Biological	Fish	-	-	-
254	4	Water	Biological	Fish	abundance	-	-
255	4	Water	Biological	Fish	behavior	-	-
256	4	Water	Biological	Fish	biochemical	-	-
257	5	Water	Biological	Fish	biochemical	enzyme	-
258	5	Water	Biological	Fish	biochemical	stoichiometry	-
259	4	Water	Biological	Fish	community structure	-	-
260	5	Water	Biological	Fish	community structure	diversity	-
261	5	Water	Biological	Fish	community structure	multimetric index	-
262	5	Water	Biological	Fish	community structure	richness	-
263	4	Water	Biological	Fish	genetic	-	-
264	4	Water	Biological	Fish	growth/size/biomass	-	-
265	4	Water	Biological	Fish	mortality	-	-
266	4	Water	Biological	Fish	movement	-	-
267	4	Water	Biological	Fish	physiology/condition	-	-
268	4	Water	Biological	Fish	population structure	-	-
269	4	Water	Biological	Fish	reproduction/fecundity	-	-
270	3	Water	Biological	Fungi	-	-	-
271	4	Water	Biological	Fungi	abundance	-	-
272	4	Water	Biological	Fungi	biochemical	-	-
273	5	Water	Biological	Fungi	biochemical	enzyme	-
274	5	Water	Biological	Fungi	biochemical	stoichiometry	-
275	4	Water	Biological	Fungi	community structure	-	-
276	5	Water	Biological	Fungi	community structure	diversity	-
277	5	Water	Biological	Fungi	community structure	multimetric index	-
278	5	Water	Biological	Fungi	community structure	richness	-
279	4	Water	Biological	Fungi	genetic	-	-
280	4	Water	Biological	Fungi	growth/size/biomass	-	-
281	4	Water	Biological	Fungi	mortality	-	-
282	4	Water	Biological	Fungi	population structure	-	-
112	3	Water	Biological	Harmful algal blooms	-	-	-
283	3	Water	Biological	Mammals	-	-	-
284	4	Water	Biological	Mammals	abundance	-	-
285	4	Water	Biological	Mammals	behavior	-	-
286	4	Water	Biological	Mammals	biochemical	-	-
287	5	Water	Biological	Mammals	biochemical	enzyme	-
288	5	Water	Biological	Mammals	biochemical	stoichiometry	-
289	4	Water	Biological	Mammals	community structure	-	-
290	5	Water	Biological	Mammals	community structure	diversity	-
291	5	Water	Biological	Mammals	community structure	multimetric index	-
292	5	Water	Biological	Mammals	community structure	richness	-
293	4	Water	Biological	Mammals	genetic	-	-
294	4	Water	Biological	Mammals	growth/size/biomass	-	-
295	4	Water	Biological	Mammals	mortality	-	-
296	4	Water	Biological	Mammals	movement	-	-
297	4	Water	Biological	Mammals	physiology/condition	-	-
298	4	Water	Biological	Mammals	population structure	-	-
299	4	Water	Biological	Mammals	reproduction/fecundity	-	-
300	3	Water	Biological	Mussels	-	-	-
301	4	Water	Biological	Mussels	abundance	-	-
302	4	Water	Biological	Mussels	behavior	-	-
303	4	Water	Biological	Mussels	biochemical	-	-
304	5	Water	Biological	Mussels	biochemical	enzyme	-
305	5	Water	Biological	Mussels	biochemical	stoichiometry	-
306	4	Water	Biological	Mussels	community structure	-	-
307	5	Water	Biological	Mussels	community structure	diversity	-
308	5	Water	Biological	Mussels	community structure	multimetric index	-
309	5	Water	Biological	Mussels	community structure	richness	-
310	4	Water	Biological	Mussels	genetic	-	-
311	4	Water	Biological	Mussels	growth/size/biomass	-	-
312	4	Water	Biological	Mussels	mortality	-	-
313	4	Water	Biological	Mussels	movement	-	-
314	4	Water	Biological	Mussels	physiology/condition	-	-
315	4	Water	Biological	Mussels	population structure	-	-
316	4	Water	Biological	Mussels	reproduction/fecundity	-	-
317	3	Water	Biological	Periphyton	-	-	-
318	4	Water	Biological	Periphyton	abundance	-	-
319	4	Water	Biological	Periphyton	biochemical	-	-
320	5	Water	Biological	Periphyton	biochemical	enzyme	-
321	5	Water	Biological	Periphyton	biochemical	stoichiometry	-
322	4	Water	Biological	Periphyton	community structure	-	-
323	5	Water	Biological	Periphyton	community structure	diversity	-
324	5	Water	Biological	Periphyton	community structure	multimetric index	-
325	5	Water	Biological	Periphyton	community structure	richness	-
326	4	Water	Biological	Periphyton	genetic	-	-
327	4	Water	Biological	Periphyton	growth/size/biomass	-	-
328	4	Water	Biological	Periphyton	mortality	-	-
329	4	Water	Biological	Periphyton	population structure	-	-
330	3	Water	Biological	Phytoplankton	-	-	-
331	4	Water	Biological	Phytoplankton	abundance	-	-
332	4	Water	Biological	Phytoplankton	biochemical	-	-
333	5	Water	Biological	Phytoplankton	biochemical	enzyme	-
334	5	Water	Biological	Phytoplankton	biochemical	stoichiometry	-
335	4	Water	Biological	Phytoplankton	community structure	-	-
336	5	Water	Biological	Phytoplankton	community structure	diversity	-
337	5	Water	Biological	Phytoplankton	community structure	multimetric index	-
338	5	Water	Biological	Phytoplankton	community structure	richness	-
339	4	Water	Biological	Phytoplankton	genetic	-	-
340	4	Water	Biological	Phytoplankton	growth/size/biomass	-	-
341	4	Water	Biological	Phytoplankton	mortality	-	-
342	4	Water	Biological	Phytoplankton	population structure	-	-
343	3	Water	Biological	Reptiles	-	-	-
344	4	Water	Biological	Reptiles	abundance	-	-
345	4	Water	Biological	Reptiles	behavior	-	-
346	4	Water	Biological	Reptiles	biochemical	-	-
347	5	Water	Biological	Reptiles	biochemical	enzyme	-
348	5	Water	Biological	Reptiles	biochemical	stoichiometry	-
349	4	Water	Biological	Reptiles	community structure	-	-
350	5	Water	Biological	Reptiles	community structure	diversity	-
351	5	Water	Biological	Reptiles	community structure	multimetric index	-
352	5	Water	Biological	Reptiles	community structure	richness	-
353	4	Water	Biological	Reptiles	genetic	-	-
354	4	Water	Biological	Reptiles	growth/size/biomass	-	-
355	4	Water	Biological	Reptiles	mortality	-	-
356	4	Water	Biological	Reptiles	movement	-	-
357	4	Water	Biological	Reptiles	physiology/condition	-	-
358	4	Water	Biological	Reptiles	population structure	-	-
359	4	Water	Biological	Reptiles	reproduction/fecundity	-	-
1839	3	Water	Biological	Resource use	-	-	-
1840	4	Water	Biological	Resource use	Fishing and harvesting aquatic resources	-	-
360	3	Water	Biological	Riparian plants	-	-	-
361	4	Water	Biological	Riparian plants	abundance	-	-
362	4	Water	Biological	Riparian plants	biochemical	-	-
363	5	Water	Biological	Riparian plants	biochemical	enzyme	-
364	5	Water	Biological	Riparian plants	biochemical	stoichiometry	-
365	4	Water	Biological	Riparian plants	community structure	-	-
366	5	Water	Biological	Riparian plants	community structure	diversity	-
367	5	Water	Biological	Riparian plants	community structure	multimetric index	-
368	5	Water	Biological	Riparian plants	community structure	richness	-
369	4	Water	Biological	Riparian plants	dispersal	-	-
370	4	Water	Biological	Riparian plants	genetic	-	-
371	4	Water	Biological	Riparian plants	germination	-	-
372	4	Water	Biological	Riparian plants	growth/size/biomass	-	-
373	4	Water	Biological	Riparian plants	mortality	-	-
374	4	Water	Biological	Riparian plants	nitrogen use efficiency	-	-
375	4	Water	Biological	Riparian plants	phenology	-	-
376	4	Water	Biological	Riparian plants	physiology/condition	-	-
377	4	Water	Biological	Riparian plants	population structure	-	-
378	4	Water	Biological	Riparian plants	reproduction/fecundity	-	-
379	3	Water	Biological	Snails	-	-	-
380	4	Water	Biological	Snails	abundance	-	-
381	4	Water	Biological	Snails	behavior	-	-
382	4	Water	Biological	Snails	biochemical	-	-
383	5	Water	Biological	Snails	biochemical	enzyme	-
384	5	Water	Biological	Snails	biochemical	stoichiometry	-
385	4	Water	Biological	Snails	community structure	-	-
386	5	Water	Biological	Snails	community structure	diversity	-
387	5	Water	Biological	Snails	community structure	multimetric index	-
388	5	Water	Biological	Snails	community structure	richness	-
389	4	Water	Biological	Snails	genetic	-	-
390	4	Water	Biological	Snails	growth/size/biomass	-	-
391	4	Water	Biological	Snails	mortality	-	-
392	4	Water	Biological	Snails	movement	-	-
393	4	Water	Biological	Snails	physiology/condition	-	-
394	4	Water	Biological	Snails	population structure	-	-
395	4	Water	Biological	Snails	reproduction/fecundity	-	-
396	3	Water	Biological	Water birds	-	-	-
397	4	Water	Biological	Water birds	abundance	-	-
398	4	Water	Biological	Water birds	behavior	-	-
399	4	Water	Biological	Water birds	biochemical	-	-
400	5	Water	Biological	Water birds	biochemical	enzyme	-
401	5	Water	Biological	Water birds	biochemical	stoichiometry	-
402	4	Water	Biological	Water birds	community structure	-	-
403	5	Water	Biological	Water birds	community structure	diversity	-
404	5	Water	Biological	Water birds	community structure	multimetric index	-
405	5	Water	Biological	Water birds	community structure	richness	-
406	4	Water	Biological	Water birds	genetic	-	-
407	4	Water	Biological	Water birds	growth/size/biomass	-	-
408	4	Water	Biological	Water birds	mortality	-	-
409	4	Water	Biological	Water birds	movement	-	-
410	4	Water	Biological	Water birds	physiology/condition	-	-
411	4	Water	Biological	Water birds	population structure	-	-
412	4	Water	Biological	Water birds	reproduction/fecundity	-	-
413	3	Water	Biological	Zooplankton	-	-	-
414	4	Water	Biological	Zooplankton	abundance	-	-
415	4	Water	Biological	Zooplankton	biochemical	-	-
416	5	Water	Biological	Zooplankton	biochemical	enzyme	-
417	5	Water	Biological	Zooplankton	biochemical	stoichiometry	-
418	4	Water	Biological	Zooplankton	community structure	-	-
419	5	Water	Biological	Zooplankton	community structure	diversity	-
420	5	Water	Biological	Zooplankton	community structure	multimetric index	-
421	5	Water	Biological	Zooplankton	community structure	richness	-
422	4	Water	Biological	Zooplankton	genetic	-	-
423	4	Water	Biological	Zooplankton	growth/size/biomass	-	-
424	4	Water	Biological	Zooplankton	mortality	-	-
425	4	Water	Biological	Zooplankton	population structure	-	-
64	2	Water	Chemical	-	-	-	-
65	3	Water	Chemical	Sediment quality	-	-	-
66	4	Water	Chemical	Sediment quality	hydrocarbons	-	-
67	4	Water	Chemical	Sediment quality	metals	-	-
68	4	Water	Chemical	Sediment quality	nutrients	-	-
69	5	Water	Chemical	Sediment quality	nutrients	nitrogen	-
70	5	Water	Chemical	Sediment quality	nutrients	phosphorus	-
71	5	Water	Chemical	Sediment quality	nutrients	stoichiometry	-
72	4	Water	Chemical	Sediment quality	organic matter/carbon	-	-
73	4	Water	Chemical	Sediment quality	oxygen	-	-
74	4	Water	Chemical	Sediment quality	PCBs	-	-
75	4	Water	Chemical	Sediment quality	pesticides	-	-
76	4	Water	Chemical	Sediment quality	pH	-	-
77	4	Water	Chemical	Sediment quality	pharmaceuticals and personal care products	-	-
78	3	Water	Chemical	Water quality	-	-	-
79	4	Water	Chemical	Water quality	hydrocarbons	-	-
80	4	Water	Chemical	Water quality	major ions	-	-
81	5	Water	Chemical	Water quality	major ions	buffering	-
82	5	Water	Chemical	Water quality	major ions	individual	-
83	5	Water	Chemical	Water quality	major ions	total	-
84	4	Water	Chemical	Water quality	metals	-	-
85	4	Water	Chemical	Water quality	microplastics	-	-
86	4	Water	Chemical	Water quality	nutrients	-	-
87	5	Water	Chemical	Water quality	nutrients	nitrogen	-
88	5	Water	Chemical	Water quality	nutrients	phosphorus	-
89	5	Water	Chemical	Water quality	nutrients	stoichiometry	-
90	4	Water	Chemical	Water quality	organic matter/carbon	-	-
91	4	Water	Chemical	Water quality	oxygen	-	-
92	4	Water	Chemical	Water quality	PCBs	-	-
93	4	Water	Chemical	Water quality	pesticides	-	-
94	4	Water	Chemical	Water quality	pH	-	-
95	4	Water	Chemical	Water quality	pharmaceuticals and personal care products	-	-
96	4	Water	Chemical	Water quality	suspended material/sediment	-	-
2	2	Water	Physical	-	-	-	-
3	3	Water	Physical	Aquatic habitat	-	-	-
4	4	Water	Physical	Aquatic habitat	physical alteration/disturbance	-	-
5	5	Water	Physical	Aquatic habitat	physical alteration/disturbance	channalization	-
6	5	Water	Physical	Aquatic habitat	physical alteration/disturbance	dam	-
7	5	Water	Physical	Aquatic habitat	physical alteration/disturbance	dredging	-
8	5	Water	Physical	Aquatic habitat	physical alteration/disturbance	reservoir/impoundment	-
9	5	Water	Physical	Aquatic habitat	physical alteration/disturbance	road crossing	-
10	5	Water	Physical	Aquatic habitat	physical alteration/disturbance	tile drainage	-
11	4	Water	Physical	Aquatic habitat	physical characteristics	-	-
12	5	Water	Physical	Aquatic habitat	physical characteristics	canopy cover	-
13	5	Water	Physical	Aquatic habitat	physical characteristics	channel depth	-
14	5	Water	Physical	Aquatic habitat	physical characteristics	channel geomorphology	-
15	5	Water	Physical	Aquatic habitat	physical characteristics	channel gradient	-
16	5	Water	Physical	Aquatic habitat	physical characteristics	channel width	-
17	5	Water	Physical	Aquatic habitat	physical characteristics	erosion	-
18	5	Water	Physical	Aquatic habitat	physical characteristics	evaporation	-
19	5	Water	Physical	Aquatic habitat	physical characteristics	habitat connectivity	-
20	5	Water	Physical	Aquatic habitat	physical characteristics	habitat diversity/complexity	-
21	5	Water	Physical	Aquatic habitat	physical characteristics	lake shape	-
22	5	Water	Physical	Aquatic habitat	physical characteristics	lake surface area	-
23	5	Water	Physical	Aquatic habitat	physical characteristics	substrate composition	-
24	5	Water	Physical	Aquatic habitat	physical characteristics	substrate embeddedness	-
25	5	Water	Physical	Aquatic habitat	physical characteristics	temperature	-
26	5	Water	Physical	Aquatic habitat	physical characteristics	water clarity	-
27	5	Water	Physical	Aquatic habitat	physical characteristics	water depth	-
28	5	Water	Physical	Aquatic habitat	physical characteristics	water mixing/stratification	-
29	5	Water	Physical	Aquatic habitat	physical characteristics	water width	-
30	5	Water	Physical	Aquatic habitat	physical characteristics	woody debris	-
31	3	Water	Physical	Catchment/watershed property	-	-	-
32	4	Water	Physical	Catchment/watershed property	area	-	-
33	4	Water	Physical	Catchment/watershed property	elevation	-	-
34	4	Water	Physical	Catchment/watershed property	latitude/longitude	-	-
35	4	Water	Physical	Catchment/watershed property	slope	-	-
36	3	Water	Physical	Effluent	-	-	-
1841	4	Water	Physical	Effluent	agricultural and forestry	-	-
1842	4	Water	Physical	Effluent	domestic and urban wastewater	-	-
1843	4	Water	Physical	Effluent	garbage and solid waste	-	-
37	4	Water	Physical	Effluent	industrial	-	-
1844	4	Water	Physical	Effluent	industrial and military	-	-
38	4	Water	Physical	Effluent	mining	-	-
39	4	Water	Physical	Effluent	sewage	-	-
40	3	Water	Physical	Hydrology	-	-	-
41	4	Water	Physical	Hydrology	flooding	-	-
42	5	Water	Physical	Hydrology	flooding	area	-
43	5	Water	Physical	Hydrology	flooding	depth	-
44	5	Water	Physical	Hydrology	flooding	duration	-
45	5	Water	Physical	Hydrology	flooding	frequency	-
46	5	Water	Physical	Hydrology	flooding	timing	-
47	5	Water	Physical	Hydrology	flooding	variability	-
48	5	Water	Physical	Hydrology	flooding	volume	-
49	4	Water	Physical	Hydrology	groundwater recharge	-	-
1845	4	Water	Physical	Hydrology	sea level rise	-	-
50	4	Water	Physical	Hydrology	surface flow	-	-
51	5	Water	Physical	Hydrology	surface flow	frequency	-
52	5	Water	Physical	Hydrology	surface flow	timing	-
53	5	Water	Physical	Hydrology	surface flow	variability	-
54	5	Water	Physical	Hydrology	surface flow	velocity	-
55	5	Water	Physical	Hydrology	surface flow	volume	-
56	3	Water	Physical	Surface runoff	-	-	-
57	4	Water	Physical	Surface runoff	agriculture	-	-
58	4	Water	Physical	Surface runoff	impervious surfaces	-	-
59	4	Water	Physical	Surface runoff	urban	-	-
1846	3	Water	Physical	Transportation and service corridors- shipping lanes	-	-	-
60	3	Water	Physical	Water withdrawal/abstraction	-	-	-
61	4	Water	Physical	Water withdrawal/abstraction	groundwater	-	-
62	4	Water	Physical	Water withdrawal/abstraction	interbasin transfer	-	-
63	4	Water	Physical	Water withdrawal/abstraction	surface water	-	-
426	1	Other	-	-	-	-	-

## Sheet: Cause and effect term summary
Level 1	Level 2	Level 3
Air	Biological	Biological aerosol particles
	Chemical	Criteria air pollutants (NAAQS)
		Greenhouse gases
		Hazardous air pollutants
		Metal compounds
		Metalloids
		Metals
		Oxygen
		Water Vapor
	Physical	Acid rain
		Aerosols
		Climate
		Dew
		Dust
		Excess energy
		Fog
		Haze
		Lightening
		Mist
		Sand
		Smog
		Smoke
		Solar radiation
		Transportation and service corridors- flight paths
		Volcanic ash
		Wind
Land	Biological	Archea
		Bacteria
		Birds
		Fungi (non-mychorrizal)
		Lichens
		Mammals
		Michorrizae
		Non-vascular plants (mosses, liverworts, hornworts, bryophytes)
		Reptiles
		Resource use
		Soil-dwelling invertebrates
		Soil community composition (multiple taxa)
		Terrestrial community composition (multiple taxa)
		Terrestrial community succession
		Terrestrial ecosystem function
		Terrestrial invasive species
		Terrestrial invertebrates
		Terrestrial plants
	Chemical	Soil quality
	Physical	Area
		Aspect
		Elevation
		Land use/land cover
		Latitude/longitude
		Geological events
		Slope
		Soil physical characteristics
		Terrestrial habitat
Water	Biological	Algae
		Amphibians
		Aquaculture
		Aquatic ecosystem function
		Aquatic invasive species
		Aquatic invertebrates
		Aquatic plants
		Bacteria
		Corals
		Crayfish
		Cyanobacteria
		Diatoms
		EPT taxa
		Fish
		Fungi
		Harmful algal blooms
		Mammals
		Mussels
		Periphyton
		Phytoplankton
		Reptiles
		Resource use
		Riparian plants
		Snails
		Water birds
		Zooplankton
	Chemical	Sediment quality
		Water quality
	Physical	Aquatic habitat
		Catchment/watershed property
		Effluent
		Hydrology
		Surface runoff
		Transportation and service corridors- shipping lanes
		Water withdrawal/abstraction
Other
